# Supplementary material for: 4,4′-{[4-(2,2′:6′,2′′-Terpyridin-4′-yl)phen­yl]imino}­dibenzaldehyde
Source: Acta Crystallogr Sect E Struct Rep Online. 2012 Apr 13;68(Pt 5):o1358. doi: 10.1107/S1600536812014833 (PMC3344490; doi:10.1107/S1600536812014833)
Supplement: Supplementary file 1 [file e-68-o1358-sup1.cif]

##############################################################################
#                                                                            #
# This CIF contains the data in a paper accepted for publication in          #
# Acta Crystallographica Section E. It conforms to the requirements of       #
# Notes for Authors for Acta Crystallographica Section E, and has been       #
# peer reviewed under the auspices of the IUCr Commission on Journals.       #
#                                                                            #
# Full details of the Crystallographic Information File format               #
# are given in the paper "The Crystallographic Information File (CIF):       #
# a New Standard Archive File for Crystallography" by S. R. Hall, F. H.      #
# Allen and I. D. Brown [Acta Cryst. (1991), A47, 655-685].                  #
#                                                                            #
# The current version of the core CIF dictionary is obtainable from          #
# ftp://ftp.iucr.org/pub/cif_core.dic.                                       #
#                                                                            #
# Software is freely available for graphical display of the structure(s)     #
# in this CIF. For information consult the CIF software page                 #
# http://www.iucr.org/resources/cif/software.                                #
#                                                                            #
# This file may be used for bona fide research purposes within the           #
# scientific community so long as proper attribution is given to the journal # 
# article from which it was obtained.                                        #
#                                                                            #
##############################################################################
data_I
_audit_creation_method     SHELXL-97
_chemical_name_systematic
;
4,4'-{[4-(2,2':6',2''-Terpyridin-4'-yl)phenyl]imino}dibenzaldehyde
;
_chemical_name_common     ?
_chemical_formula_moiety     'C35 H24 N4 O2'
_chemical_formula_sum     'C35 H24 N4 O2'
_chemical_formula_iupac     'C35 H24 N4 O2'
_chemical_formula_weight     532.58
_chemical_melting_point     ?
_symmetry_cell_setting     orthorhombic
_symmetry_space_group_name_H-M     'P b c a'
_symmetry_space_group_name_Hall     '-P 2ac 2ab'
loop_
    _symmetry_equiv_pos_as_xyz
    'x, y, z'
    '-x+1/2, -y, z+1/2'
    '-x, y+1/2, -z+1/2'
    'x+1/2, -y+1/2, -z'
    '-x, -y, -z'
    'x-1/2, y, -z-1/2'
    'x, -y-1/2, z-1/2'
    '-x-1/2, y-1/2, z'
_cell_length_a     11.2518(14)
_cell_length_b     18.380(2)
_cell_length_c     25.860(3)
_cell_angle_alpha     90.00
_cell_angle_beta     90.00
_cell_angle_gamma     90.00
_cell_volume     5348.1(12)
_cell_formula_units_Z     8
_cell_measurement_reflns_used     6054
_cell_measurement_theta_min     2.26
_cell_measurement_theta_max     23.11
_cell_measurement_temperature     296(2)
_exptl_crystal_description     block
_exptl_crystal_colour     yellow
_exptl_crystal_size_max     0.20
_exptl_crystal_size_mid     0.10
_exptl_crystal_size_min     0.10
_exptl_crystal_density_diffrn     1.323
_exptl_crystal_density_meas     ?
_exptl_crystal_density_method     'not measured'
_exptl_crystal_F_000     2224
_exptl_absorpt_coefficient_mu     0.084
_exptl_absorpt_correction_type     multi-scan
_exptl_absorpt_process_details     '(SADABS; Sheldrick, 1996)'
_exptl_absorpt_correction_T_min     0.9834
_exptl_absorpt_correction_T_max     0.9917
_exptl_special_details
;
;
_diffrn_ambient_temperature     296(2)
_diffrn_radiation_type     MoK\a
_diffrn_radiation_wavelength     0.71073
_diffrn_radiation_source     'fine-focus sealed tube'
_diffrn_radiation_monochromator     graphite
_diffrn_measurement_device_type     'Bruker SMART CCD area-detector'
_diffrn_measurement_method     '\f and \w scans'
_diffrn_detector_area_resol_mean     ?
_diffrn_reflns_number     36182
_diffrn_reflns_av_R_equivalents     0.0367
_diffrn_reflns_av_sigmaI/netI     0.0215
_diffrn_reflns_theta_min     1.57
_diffrn_reflns_theta_max     25.00
_diffrn_reflns_theta_full     25.00
_diffrn_measured_fraction_theta_max     1.000
_diffrn_measured_fraction_theta_full     1.000
_diffrn_reflns_limit_h_min     -13
_diffrn_reflns_limit_h_max     13
_diffrn_reflns_limit_k_min     -21
_diffrn_reflns_limit_k_max     21
_diffrn_reflns_limit_l_min     -30
_diffrn_reflns_limit_l_max     29
_refine_special_details
;
Refinement of <i>F</i>^2^ against ALL reflections. The weighted <i>R</i>-factor
<i>wR</i> and goodness of fit <i>S</i> are based on <i>F</i>^2^, conventional
<i>R</i>-factors <i>R</i> are based on <i>F</i>, with <i>F</i> set to zero for
negative <i>F</i>^2^. The threshold expression of <i>F</i>^2^ >
\s(<i>F</i>^2^) is used only for calculating <i>R</i>-factors(gt) <i>etc</i>.
and is not relevant to the choice of reflections for refinement.
<i>R</i>-factors based on <i>F</i>^2^ are statistically about twice as large
as those based on <i>F</i>, and <i>R</i>- factors based on ALL data will be
even larger.
;
_reflns_number_total     4712
_reflns_number_gt     3293
_reflns_threshold_expression     I>2sigma(I)
_refine_ls_structure_factor_coef     Fsqd
_refine_ls_matrix_type     full
_refine_ls_R_factor_all     0.0671
_refine_ls_R_factor_gt     0.0422
_refine_ls_wR_factor_gt     0.1053
_refine_ls_wR_factor_ref     0.1232
_refine_ls_goodness_of_fit_ref     1.060
_refine_ls_restrained_S_all     1.060
_refine_ls_number_reflns     4712
_refine_ls_number_parameters     370
_refine_ls_number_restraints     0
_refine_ls_hydrogen_treatment     constr
_refine_ls_weighting_scheme     calc
_refine_ls_weighting_details
         'calc w=1/[\s^2^(Fo^2^)+(0.0540P)^2^+1.1184P] where P=(Fo^2^+2Fc^2^)/3'
_atom_sites_solution_hydrogens     geom
_atom_sites_solution_primary     direct
_atom_sites_solution_secondary     difmap
_refine_ls_shift/su_max     0.001
_refine_ls_shift/su_mean     0.000
_refine_diff_density_max     0.225
_refine_diff_density_min     -0.192
_refine_ls_extinction_method     none
_refine_ls_extinction_coef     ?
loop_
    _atom_type_symbol
    _atom_type_description
    _atom_type_scat_dispersion_real
    _atom_type_scat_dispersion_imag
    _atom_type_scat_source
    'C' 'C' 0.0033 0.0016
                         'International Tables Vol C Tables 4.2.6.8 and 6.1.1.4'
    'H' 'H' 0.0000 0.0000
                         'International Tables Vol C Tables 4.2.6.8 and 6.1.1.4'
    'N' 'N' 0.0061 0.0033
                         'International Tables Vol C Tables 4.2.6.8 and 6.1.1.4'
    'O' 'O' 0.0106 0.0060
                         'International Tables Vol C Tables 4.2.6.8 and 6.1.1.4'
_computing_data_collection     'SMART (Bruker, 2007)'
_computing_cell_refinement     'SAINT (Bruker, 2007)'
_computing_data_reduction     'SAINT (Bruker, 2007)'
_computing_structure_solution     'SHELXS97 (Sheldrick, 2008)'
_computing_structure_refinement     'SHELXL97 (Sheldrick, 2008)'
_computing_molecular_graphics     'SHELXTL (Sheldrick, 2008)'
_computing_publication_material     'SHELXTL (Sheldrick, 2008)'
loop_
    _atom_site_type_symbol
    _atom_site_label
    _atom_site_fract_x
    _atom_site_fract_y
    _atom_site_fract_z
    _atom_site_U_iso_or_equiv
    _atom_site_adp_type
    _atom_site_calc_flag
    _atom_site_refinement_flags
    _atom_site_occupancy
    _atom_site_symmetry_multiplicity
    _atom_site_disorder_assembly
    _atom_site_disorder_group
    C C1 0.34362(17) 1.12523(9) 0.52197(7) 0.0503(5) Uani d . 1 1 . .
    C C2 0.40956(19) 1.17424(10) 0.49311(8) 0.0609(5) Uani d . 1 1 . .
    H H2 0.4919 1.1706 0.4917 0.073 Uiso calc R 1 1 . .
    C C3 0.3512(2) 1.22853(11) 0.46644(9) 0.0737(6) Uani d . 1 1 . .
    H H3 0.3937 1.2616 0.4465 0.088 Uiso calc R 1 1 . .
    C C4 0.2298(2) 1.23319(12) 0.46969(10) 0.0818(7) Uani d . 1 1 . .
    H H4 0.1882 1.2694 0.4522 0.098 Uiso calc R 1 1 . .
    C C5 0.1719(2) 1.18318(13) 0.49930(11) 0.0870(8) Uani d . 1 1 . .
    H H5 0.0896 1.1867 0.5016 0.104 Uiso calc R 1 1 . .
    C C6 0.40117(15) 1.06344(9) 0.54985(6) 0.0451(4) Uani d . 1 1 . .
    C C7 0.33297(15) 1.00924(9) 0.57239(7) 0.0488(4) Uani d . 1 1 . .
    H H7 0.2505 1.0116 0.5707 0.059 Uiso calc R 1 1 . .
    C C8 0.38747(15) 0.95134(9) 0.59748(7) 0.0453(4) Uani d . 1 1 . .
    C C9 0.51034(15) 0.95181(9) 0.59970(6) 0.0463(4) Uani d . 1 1 . .
    H H9 0.5504 0.9149 0.6171 0.056 Uiso calc R 1 1 . .
    C C10 0.57403(15) 1.00742(9) 0.57600(6) 0.0436(4) Uani d . 1 1 . .
    C C11 0.70587(15) 1.00773(9) 0.57624(7) 0.0479(4) Uani d . 1 1 . .
    C C12 0.76956(17) 1.05690(11) 0.54670(8) 0.0587(5) Uani d . 1 1 . .
    H H12 0.7300 1.0910 0.5264 0.070 Uiso calc R 1 1 . .
    C C13 0.89120(19) 1.05502(13) 0.54752(9) 0.0708(6) Uani d . 1 1 . .
    H H13 0.9352 1.0875 0.5277 0.085 Uiso calc R 1 1 . .
    C C14 0.94687(18) 1.00474(13) 0.57796(9) 0.0767(7) Uani d . 1 1 . .
    H H14 1.0294 1.0023 0.5793 0.092 Uiso calc R 1 1 . .
    C C15 0.87852(19) 0.95816(14) 0.60630(10) 0.0831(7) Uani d . 1 1 . .
    H H15 0.9169 0.9240 0.6269 0.100 Uiso calc R 1 1 . .
    C C16 0.31729(15) 0.88945(9) 0.61836(7) 0.0457(4) Uani d . 1 1 . .
    C C17 0.34900(15) 0.85442(10) 0.66384(7) 0.0499(5) Uani d . 1 1 . .
    H H17 0.4140 0.8711 0.6826 0.060 Uiso calc R 1 1 . .
    C C18 0.28553(15) 0.79505(10) 0.68166(7) 0.0514(5) Uani d . 1 1 . .
    H H18 0.3082 0.7723 0.7122 0.062 Uiso calc R 1 1 . .
    C C19 0.18861(15) 0.76917(9) 0.65435(7) 0.0470(4) Uani d . 1 1 . .
    C C20 0.15636(16) 0.80334(11) 0.60891(7) 0.0568(5) Uani d . 1 1 . .
    H H20 0.0920 0.7861 0.5899 0.068 Uiso calc R 1 1 . .
    C C21 0.21940(16) 0.86300(10) 0.59159(7) 0.0556(5) Uani d . 1 1 . .
    H H21 0.1957 0.8860 0.5613 0.067 Uiso calc R 1 1 . .
    C C22 -0.00413(15) 0.71474(9) 0.67351(6) 0.0451(4) Uani d . 1 1 . .
    C C23 -0.07646(16) 0.65568(10) 0.66192(7) 0.0542(5) Uani d . 1 1 . .
    H H23 -0.0426 0.6107 0.6546 0.065 Uiso calc R 1 1 . .
    C C24 -0.19783(17) 0.66359(12) 0.66123(8) 0.0629(5) Uani d . 1 1 . .
    H H24 -0.2454 0.6235 0.6541 0.075 Uiso calc R 1 1 . .
    C C25 -0.25059(18) 0.73015(12) 0.67098(8) 0.0620(5) Uani d . 1 1 . .
    C C26 -0.17818(18) 0.78851(11) 0.68230(8) 0.0644(6) Uani d . 1 1 . .
    H H26 -0.2124 0.8337 0.6887 0.077 Uiso calc R 1 1 . .
    C C27 -0.05665(17) 0.78156(10) 0.68434(7) 0.0563(5) Uani d . 1 1 . .
    H H27 -0.0097 0.8214 0.6929 0.068 Uiso calc R 1 1 . .
    C C28 -0.3793(2) 0.74042(18) 0.66989(12) 0.0966(9) Uani d . 1 1 . .
    H H28 -0.4093 0.7851 0.6806 0.116 Uiso calc R 1 1 . .
    C C29 0.17967(15) 0.64554(9) 0.69077(7) 0.0459(4) Uani d . 1 1 . .
    C C30 0.28969(15) 0.62576(10) 0.67059(8) 0.0545(5) Uani d . 1 1 . .
    H H30 0.3239 0.6534 0.6444 0.065 Uiso calc R 1 1 . .
    C C31 0.34788(17) 0.56553(10) 0.68920(8) 0.0580(5) Uani d . 1 1 . .
    H H31 0.4217 0.5531 0.6757 0.070 Uiso calc R 1 1 . .
    C C32 0.29803(17) 0.52300(10) 0.72789(9) 0.0591(5) Uani d . 1 1 . .
    C C33 0.18863(18) 0.54246(11) 0.74709(9) 0.0665(6) Uani d . 1 1 . .
    H H33 0.1538 0.5139 0.7726 0.080 Uiso calc R 1 1 . .
    C C34 0.12955(16) 0.60295(10) 0.72950(8) 0.0559(5) Uani d . 1 1 . .
    H H34 0.0561 0.6154 0.7435 0.067 Uiso calc R 1 1 . .
    C C35 0.3592(2) 0.45935(13) 0.74879(12) 0.0892(8) Uani d . 1 1 . .
    H H35 0.3214 0.4347 0.7756 0.107 Uiso calc R 1 1 . .
    N N1 0.22517(15) 1.12938(9) 0.52524(7) 0.0720(5) Uani d . 1 1 . .
    N N2 0.52047(13) 1.06278(7) 0.55086(5) 0.0467(4) Uani d . 1 1 . .
    N N3 0.75941(15) 0.95862(10) 0.60629(7) 0.0697(5) Uani d . 1 1 . .
    N N4 0.12091(12) 0.70849(8) 0.67281(6) 0.0514(4) Uani d . 1 1 . .
    O O1 0.45218(17) 0.43587(9) 0.73507(9) 0.1106(7) Uani d . 1 1 . .
    O O2 -0.44856(17) 0.69503(14) 0.65606(10) 0.1367(9) Uani d . 1 1 . .
loop_
    _atom_site_aniso_label
    _atom_site_aniso_U_11
    _atom_site_aniso_U_22
    _atom_site_aniso_U_33
    _atom_site_aniso_U_12
    _atom_site_aniso_U_13
    _atom_site_aniso_U_23
    C1 0.0571(12) 0.0409(10) 0.0530(11) 0.0006(9) 0.0039(9) 0.0025(8)
    C2 0.0663(13) 0.0489(11) 0.0675(13) -0.0052(10) 0.0007(10) 0.0078(10)
    C3 0.0953(18) 0.0521(13) 0.0735(14) -0.0074(12) -0.0005(13) 0.0187(11)
    C4 0.0900(18) 0.0591(14) 0.0962(17) 0.0123(13) -0.0114(14) 0.0217(13)
    C5 0.0669(15) 0.0736(15) 0.121(2) 0.0161(12) 0.0007(14) 0.0341(15)
    C6 0.0475(10) 0.0395(10) 0.0482(10) -0.0007(8) 0.0057(8) 0.0008(8)
    C7 0.0398(10) 0.0467(10) 0.0597(11) 0.0015(8) 0.0058(8) 0.0025(9)
    C8 0.0451(10) 0.0411(10) 0.0496(10) -0.0026(8) 0.0054(8) 0.0016(8)
    C9 0.0458(10) 0.0410(10) 0.0520(11) -0.0011(8) 0.0040(8) 0.0043(8)
    C10 0.0448(10) 0.0411(9) 0.0451(10) -0.0026(8) 0.0035(8) -0.0013(8)
    C11 0.0460(10) 0.0470(10) 0.0506(10) -0.0055(8) 0.0035(8) 0.0002(9)
    C12 0.0519(12) 0.0587(12) 0.0656(12) -0.0069(9) 0.0079(9) 0.0106(10)
    C13 0.0561(13) 0.0763(15) 0.0800(15) -0.0179(11) 0.0131(11) 0.0092(12)
    C14 0.0415(11) 0.1014(18) 0.0873(16) -0.0072(12) 0.0038(11) 0.0053(15)
    C15 0.0515(13) 0.0987(18) 0.0991(18) 0.0007(12) -0.0051(12) 0.0326(15)
    C16 0.0394(9) 0.0439(10) 0.0537(11) -0.0013(8) 0.0066(8) 0.0063(8)
    C17 0.0418(10) 0.0495(10) 0.0584(11) -0.0075(8) -0.0043(8) 0.0066(9)
    C18 0.0486(11) 0.0507(11) 0.0548(11) -0.0058(9) -0.0048(8) 0.0122(9)
    C19 0.0400(10) 0.0462(10) 0.0547(11) -0.0052(8) 0.0035(8) 0.0089(8)
    C20 0.0491(11) 0.0640(12) 0.0572(12) -0.0177(9) -0.0084(9) 0.0136(10)
    C21 0.0528(12) 0.0614(12) 0.0524(11) -0.0079(9) -0.0040(9) 0.0182(9)
    C22 0.0410(10) 0.0461(10) 0.0481(10) -0.0039(8) 0.0035(8) 0.0052(8)
    C23 0.0498(11) 0.0492(11) 0.0635(12) -0.0060(9) 0.0000(9) -0.0090(9)
    C24 0.0512(12) 0.0685(14) 0.0689(13) -0.0140(10) -0.0033(10) -0.0010(11)
    C25 0.0467(11) 0.0722(14) 0.0673(13) 0.0009(11) 0.0063(10) 0.0124(11)
    C26 0.0586(13) 0.0556(12) 0.0790(14) 0.0121(11) 0.0145(11) 0.0089(11)
    C27 0.0570(12) 0.0433(10) 0.0686(13) -0.0050(9) 0.0059(10) 0.0018(9)
    C28 0.0526(15) 0.109(2) 0.128(2) -0.0051(15) 0.0031(15) 0.0315(18)
    C29 0.0407(9) 0.0419(9) 0.0551(11) -0.0065(8) -0.0004(8) 0.0027(8)
    C30 0.0479(11) 0.0549(12) 0.0607(12) -0.0046(9) 0.0073(9) 0.0045(9)
    C31 0.0456(11) 0.0526(12) 0.0758(14) 0.0023(9) -0.0004(10) -0.0089(10)
    C32 0.0512(12) 0.0387(10) 0.0874(15) -0.0064(9) -0.0086(10) 0.0035(10)
    C33 0.0591(13) 0.0557(12) 0.0847(15) -0.0117(10) -0.0010(11) 0.0223(11)
    C34 0.0438(11) 0.0532(11) 0.0705(13) -0.0042(9) 0.0064(9) 0.0122(10)
    C35 0.0667(16) 0.0538(14) 0.147(2) -0.0014(12) -0.0160(16) 0.0119(15)
    N1 0.0570(11) 0.0634(11) 0.0954(14) 0.0112(9) 0.0064(9) 0.0245(10)
    N2 0.0498(9) 0.0417(8) 0.0487(9) -0.0042(7) 0.0042(7) 0.0006(7)
    N3 0.0460(10) 0.0787(12) 0.0845(12) -0.0026(9) -0.0007(9) 0.0254(10)
    N4 0.0414(8) 0.0448(9) 0.0680(10) -0.0063(7) 0.0020(7) 0.0137(8)
    O1 0.0873(13) 0.0626(10) 0.182(2) 0.0169(10) -0.0225(13) -0.0063(11)
    O2 0.0574(12) 0.160(2) 0.193(2) -0.0117(13) -0.0086(13) 0.0392(18)
_geom_special_details
;
All e.s.d.'s (except the e.s.d. in the dihedral angle between two l.s. planes)
are estimated using the full covariance matrix. The cell e.s.d.'s are taken
into account individually in the estimation of e.s.d.'s in distances, angles
and torsion angles; correlations between e.s.d.'s in cell parameters are only
used when they are defined by crystal symmetry. An approximate (isotropic)
treatment of cell e.s.d.'s is used for estimating e.s.d.'s involving l.s.
planes.
;
loop_
    _geom_bond_atom_site_label_1
    _geom_bond_atom_site_label_2
    _geom_bond_site_symmetry_2
    _geom_bond_distance
    _geom_bond_publ_flag
    C1 N1 . 1.338(2) ?
    C1 C2 . 1.385(3) ?
    C1 C6 . 1.493(2) ?
    C2 C3 . 1.379(3) ?
    C2 H2 . 0.9300 ?
    C3 C4 . 1.372(3) ?
    C3 H3 . 0.9300 ?
    C4 C5 . 1.362(3) ?
    C4 H4 . 0.9300 ?
    C5 N1 . 1.337(3) ?
    C5 H5 . 0.9300 ?
    C6 N2 . 1.343(2) ?
    C6 C7 . 1.386(2) ?
    C7 C8 . 1.389(2) ?
    C7 H7 . 0.9300 ?
    C8 C9 . 1.384(2) ?
    C8 C16 . 1.486(2) ?
    C9 C10 . 1.391(2) ?
    C9 H9 . 0.9300 ?
    C10 N2 . 1.350(2) ?
    C10 C11 . 1.483(2) ?
    C11 N3 . 1.335(2) ?
    C11 C12 . 1.383(2) ?
    C12 C13 . 1.369(3) ?
    C12 H12 . 0.9300 ?
    C13 C14 . 1.366(3) ?
    C13 H13 . 0.9300 ?
    C14 C15 . 1.364(3) ?
    C14 H14 . 0.9300 ?
    C15 N3 . 1.340(3) ?
    C15 H15 . 0.9300 ?
    C16 C17 . 1.388(2) ?
    C16 C21 . 1.389(2) ?
    C17 C18 . 1.383(2) ?
    C17 H17 . 0.9300 ?
    C18 C19 . 1.384(2) ?
    C18 H18 . 0.9300 ?
    C19 C20 . 1.381(2) ?
    C19 N4 . 1.432(2) ?
    C20 C21 . 1.381(2) ?
    C20 H20 . 0.9300 ?
    C21 H21 . 0.9300 ?
    C22 C23 . 1.389(2) ?
    C22 C27 . 1.391(2) ?
    C22 N4 . 1.412(2) ?
    C23 C24 . 1.373(3) ?
    C23 H23 . 0.9300 ?
    C24 C25 . 1.383(3) ?
    C24 H24 . 0.9300 ?
    C25 C26 . 1.378(3) ?
    C25 C28 . 1.460(3) ?
    C26 C27 . 1.374(3) ?
    C26 H26 . 0.9300 ?
    C27 H27 . 0.9300 ?
    C28 O2 . 1.197(3) ?
    C28 H28 . 0.9300 ?
    C29 C34 . 1.391(2) ?
    C29 C30 . 1.392(2) ?
    C29 N4 . 1.411(2) ?
    C30 C31 . 1.373(3) ?
    C30 H30 . 0.9300 ?
    C31 C32 . 1.388(3) ?
    C31 H31 . 0.9300 ?
    C32 C33 . 1.375(3) ?
    C32 C35 . 1.461(3) ?
    C33 C34 . 1.373(3) ?
    C33 H33 . 0.9300 ?
    C34 H34 . 0.9300 ?
    C35 O1 . 1.186(3) ?
    C35 H35 . 0.9300 ?
loop_
    _geom_angle_atom_site_label_1
    _geom_angle_atom_site_label_2
    _geom_angle_atom_site_label_3
    _geom_angle_site_symmetry_1
    _geom_angle_site_symmetry_3
    _geom_angle
    _geom_angle_publ_flag
    N1 C1 C2 . . 122.04(18) ?
    N1 C1 C6 . . 116.43(16) ?
    C2 C1 C6 . . 121.51(17) ?
    C3 C2 C1 . . 119.0(2) ?
    C3 C2 H2 . . 120.5 ?
    C1 C2 H2 . . 120.5 ?
    C4 C3 C2 . . 119.3(2) ?
    C4 C3 H3 . . 120.4 ?
    C2 C3 H3 . . 120.4 ?
    C5 C4 C3 . . 117.9(2) ?
    C5 C4 H4 . . 121.0 ?
    C3 C4 H4 . . 121.0 ?
    N1 C5 C4 . . 124.5(2) ?
    N1 C5 H5 . . 117.7 ?
    C4 C5 H5 . . 117.7 ?
    N2 C6 C7 . . 122.61(16) ?
    N2 C6 C1 . . 116.73(15) ?
    C7 C6 C1 . . 120.65(16) ?
    C6 C7 C8 . . 120.17(16) ?
    C6 C7 H7 . . 119.9 ?
    C8 C7 H7 . . 119.9 ?
    C9 C8 C7 . . 117.12(16) ?
    C9 C8 C16 . . 121.36(16) ?
    C7 C8 C16 . . 121.43(15) ?
    C8 C9 C10 . . 120.08(16) ?
    C8 C9 H9 . . 120.0 ?
    C10 C9 H9 . . 120.0 ?
    N2 C10 C9 . . 122.43(16) ?
    N2 C10 C11 . . 116.46(15) ?
    C9 C10 C11 . . 121.10(16) ?
    N3 C11 C12 . . 121.97(17) ?
    N3 C11 C10 . . 116.81(15) ?
    C12 C11 C10 . . 121.22(16) ?
    C13 C12 C11 . . 119.52(19) ?
    C13 C12 H12 . . 120.2 ?
    C11 C12 H12 . . 120.2 ?
    C14 C13 C12 . . 119.0(2) ?
    C14 C13 H13 . . 120.5 ?
    C12 C13 H13 . . 120.5 ?
    C15 C14 C13 . . 118.4(2) ?
    C15 C14 H14 . . 120.8 ?
    C13 C14 H14 . . 120.8 ?
    N3 C15 C14 . . 124.0(2) ?
    N3 C15 H15 . . 118.0 ?
    C14 C15 H15 . . 118.0 ?
    C17 C16 C21 . . 117.65(16) ?
    C17 C16 C8 . . 121.77(16) ?
    C21 C16 C8 . . 120.54(16) ?
    C18 C17 C16 . . 121.05(17) ?
    C18 C17 H17 . . 119.5 ?
    C16 C17 H17 . . 119.5 ?
    C17 C18 C19 . . 120.54(17) ?
    C17 C18 H18 . . 119.7 ?
    C19 C18 H18 . . 119.7 ?
    C20 C19 C18 . . 119.02(16) ?
    C20 C19 N4 . . 119.86(16) ?
    C18 C19 N4 . . 121.11(16) ?
    C19 C20 C21 . . 120.15(17) ?
    C19 C20 H20 . . 119.9 ?
    C21 C20 H20 . . 119.9 ?
    C20 C21 C16 . . 121.59(17) ?
    C20 C21 H21 . . 119.2 ?
    C16 C21 H21 . . 119.2 ?
    C23 C22 C27 . . 118.96(16) ?
    C23 C22 N4 . . 121.17(16) ?
    C27 C22 N4 . . 119.85(16) ?
    C24 C23 C22 . . 120.17(18) ?
    C24 C23 H23 . . 119.9 ?
    C22 C23 H23 . . 119.9 ?
    C23 C24 C25 . . 121.20(19) ?
    C23 C24 H24 . . 119.4 ?
    C25 C24 H24 . . 119.4 ?
    C26 C25 C24 . . 118.25(19) ?
    C26 C25 C28 . . 119.3(2) ?
    C24 C25 C28 . . 122.4(2) ?
    C27 C26 C25 . . 121.59(19) ?
    C27 C26 H26 . . 119.2 ?
    C25 C26 H26 . . 119.2 ?
    C26 C27 C22 . . 119.80(18) ?
    C26 C27 H27 . . 120.1 ?
    C22 C27 H27 . . 120.1 ?
    O2 C28 C25 . . 124.2(3) ?
    O2 C28 H28 . . 117.9 ?
    C25 C28 H28 . . 117.9 ?
    C34 C29 C30 . . 118.93(17) ?
    C34 C29 N4 . . 120.57(16) ?
    C30 C29 N4 . . 120.49(16) ?
    C31 C30 C29 . . 120.22(18) ?
    C31 C30 H30 . . 119.9 ?
    C29 C30 H30 . . 119.9 ?
    C30 C31 C32 . . 120.92(18) ?
    C30 C31 H31 . . 119.5 ?
    C32 C31 H31 . . 119.5 ?
    C33 C32 C31 . . 118.40(18) ?
    C33 C32 C35 . . 119.8(2) ?
    C31 C32 C35 . . 121.8(2) ?
    C34 C33 C32 . . 121.64(19) ?
    C34 C33 H33 . . 119.2 ?
    C32 C33 H33 . . 119.2 ?
    C33 C34 C29 . . 119.87(18) ?
    C33 C34 H34 . . 120.1 ?
    C29 C34 H34 . . 120.1 ?
    O1 C35 C32 . . 126.6(3) ?
    O1 C35 H35 . . 116.7 ?
    C32 C35 H35 . . 116.7 ?
    C5 N1 C1 . . 117.21(19) ?
    C6 N2 C10 . . 117.55(14) ?
    C11 N3 C15 . . 117.11(18) ?
    C29 N4 C22 . . 121.96(14) ?
    C29 N4 C19 . . 119.92(14) ?
    C22 N4 C19 . . 118.10(14) ?
loop_
    _geom_hbond_atom_site_label_D
    _geom_hbond_atom_site_label_H
    _geom_hbond_atom_site_label_A
    _geom_hbond_site_symmetry_A
    _geom_hbond_distance_DH
    _geom_hbond_distance_HA
    _geom_hbond_distance_DA
    _geom_hbond_angle_DHA
    C27 H27 O1 8_665 0.93 2.46 3.339(3) 158
data_global
_journal_date_recd_electronic     2012-03-28
_journal_date_accepted     2012-04-04
_journal_name_full     'Acta Crystallographica, Section E'
_journal_year     2012
_journal_volume     68
_journal_issue      5
_journal_page_first     o1358
_journal_page_last     o1358
_journal_paper_category     QO
_journal_paper_doi     10.1107/S1600536812014833
_journal_coeditor_code     CV5273
_publ_contact_author
;
Jie-Ying Wu
Deparment of Chemistry, Anhui University,
Hefei 230039,
People's Republic of China
;
_publ_contact_author_email     'jywu1957@163.com'
_publ_contact_author_fax     '086 0551 5107342'
_publ_contact_author_phone     '086 0551 5108151'
_publ_section_title
;
4,4'-{[4-(2,2':6',2''-Terpyridin-4'-yl)phenyl]imino}dibenzaldehyde
;
loop_
    _publ_author_name
    _publ_author_address
    'Shen, Wei-Biao'
;     Department of Chemistry, Anhui University
      Hefei 230039
      People's Republic of China and
      Key Laboratory of Functional Inorganic Materials
      Chemistry
      Hefei 230039
      Peoples Republic of China
;
    'Zhang, Zhi-Wen'
;     Department of Chemistry, Anhui University
      Hefei 230039
      People's Republic of China and
      Key Laboratory of Functional Inorganic Materials
      Chemistry
      Hefei 230039
      Peoples Republic of China
;
    'Wang, Li-Wen'
;     Department of Chemistry, Anhui University
      Hefei 230039
      People's Republic of China and
      Key Laboratory of Functional Inorganic Materials
      Chemistry
      Hefei 230039
      Peoples Republic of China
;
    'Wu, Jie-Ying'
;     Department of Chemistry, Anhui University
      Hefei 230039
      People's Republic of China and
      Key Laboratory of Functional Inorganic Materials
      Chemistry
      Hefei 230039
      Peoples Republic of China
;
