# Supplementary material for: 4,4′-{[4-(2,2′:6′,2′′-Terpyridin-4′-yl)phen­yl]imino}­dibenzaldehyde
Source: Acta Crystallogr Sect E Struct Rep Online. 2012 Apr 13;68(Pt 5):o1358. doi: 10.1107/S1600536812014833 (PMC3344490; doi:10.1107/S1600536812014833)
Supplement: Supplementary file 2 [file e-68-o1358-Isup2.hkl]

# 
# h,k,l, Fc-squared, Fo-squared, sigma(Fo-squared) and status flag 
# 
data_I
_shelx_title ' SHEN in Pbca' 
_shelx_refln_list_code          4 
_shelx_F_calc_maximum      715.41 
_exptl_crystal_F_000      2224.00 
_reflns_d_resolution_high  0.8409 
 
loop_ 
 _symmetry_equiv_pos_as_xyz 
 'x, y, z' 
 '-x+1/2, -y, z+1/2' 
 '-x, y+1/2, -z+1/2' 
 'x+1/2, -y+1/2, -z' 
 '-x, -y, -z' 
 'x-1/2, y, -z-1/2' 
 'x, -y-1/2, z-1/2' 
 '-x-1/2, y-1/2, z' 
 
_cell_length_a    11.2518 
_cell_length_b    18.3797 
_cell_length_c    25.8605 
_cell_angle_alpha  90.000 
_cell_angle_beta   90.000 
_cell_angle_gamma  90.000 
 
_shelx_F_squared_multiplier     1.000 
 
loop_ 
 _refln_index_h 
 _refln_index_k 
 _refln_index_l 
 _refln_F_squared_calc 
 _refln_F_squared_meas 
 _refln_F_squared_sigma 
 _refln_observed_status 
   2   0   0    86702.32    80244.96    960.19 o 
   4   0   0     1866.91     2015.30     33.62 o 
   6   0   0     1054.51      963.10     28.26 o 
   8   0   0      280.32      296.88     17.59 o 
  10   0   0       42.63       25.34     13.03 o 
  12   0   0        8.44       63.44     27.65 o 
   2   1   0    13087.76    12717.60    133.59 o 
   4   1   0     8721.96     8811.31     81.48 o 
   6   1   0    10813.88    11986.90    111.55 o 
   8   1   0      639.33      628.46     15.99 o 
  10   1   0       52.17       52.27      9.31 o 
  12   1   0       36.46       29.74     12.51 o 
   0   2   0     2650.33     2243.92     50.68 o 
   2   2   0     5732.51     5147.48    215.93 o 
   4   2   0       59.76       84.25      6.12 o 
   6   2   0      381.81      380.52     10.54 o 
   8   2   0       73.49       96.02      8.24 o 
  10   2   0       28.80       19.77      8.56 o 
  12   2   0       23.44        3.48     11.31 o 
   2   3   0     2150.52     2086.36     26.42 o 
   4   3   0      775.49      669.81     12.83 o 
   6   3   0     1735.91     1700.01     26.47 o 
   8   3   0       21.47       12.10      5.84 o 
  10   3   0       56.65       21.48      7.92 o 
  12   3   0       27.71       18.43     13.30 o 
   0   4   0    48644.34    46204.68    676.05 o 
   2   4   0     1401.48     1397.70     19.29 o 
   4   4   0      218.74      259.88      8.50 o 
   6   4   0      369.83      408.22     11.54 o 
   8   4   0      195.31      198.64     11.67 o 
  10   4   0        0.07       -4.55      6.98 o 
  12   4   0        6.19       18.43     13.30 o 
   2   5   0    12645.57    12288.99    109.38 o 
   4   5   0      319.79      310.95      9.06 o 
   6   5   0        0.00       -0.84      2.79 o 
   8   5   0       35.47       40.61      8.20 o 
  10   5   0       45.00       79.73     10.63 o 
  12   5   0       11.65        3.25     14.04 o 
   0   6   0       25.32       -9.22      6.52 o 
   2   6   0     1395.32     1294.98     17.38 o 
   4   6   0       50.02       57.56      6.51 o 
   6   6   0       11.69       16.59      4.43 o 
   8   6   0     4728.17     4589.52     68.40 o 
  10   6   0        0.10        9.46      9.66 o 
  12   6   0       43.38       48.91     23.04 o 
   2   7   0     1085.74     1136.23     16.98 o 
   4   7   0      962.35      943.24     16.22 o 
   6   7   0     1113.33     1091.52     20.61 o 
   8   7   0       38.70       99.49     11.00 o 
  10   7   0      114.18      120.91     16.72 o 
  12   7   0        0.13        3.25     14.04 o 
   0   8   0     2708.69     2605.87     52.13 o 
   2   8   0    24381.87    24723.53    215.98 o 
   4   8   0      910.20      969.65     19.15 o 
   6   8   0       10.10       17.51      6.18 o 
   8   8   0     1958.67     2231.45     39.66 o 
  10   8   0       14.97       10.75     13.30 o 
  12   8   0       20.51       19.31     20.43 o 
   2   9   0      772.49      804.49     15.19 o 
   4   9   0     3790.98     3855.83     47.46 o 
   6   9   0       41.90       48.32      8.99 o 
   8   9   0      773.42      760.68     27.50 o 
  10   9   0      236.81      261.54     23.94 o 
  12   9   0      139.69      127.76     23.10 o 
   0  10   0     6382.43     6605.15    114.03 o 
   2  10   0      406.50      435.87     15.39 o 
   4  10   0      124.26      173.16      9.44 o 
   6  10   0      361.68      306.92     14.83 o 
   8  10   0     1569.14     1594.37     38.33 o 
  10  10   0       54.85       77.84     17.59 o 
   2  11   0        0.03       -2.59      4.17 o 
   4  11   0      161.39      184.89     10.05 o 
   6  11   0     3131.30     2984.13     49.17 o 
   8  11   0     2053.35     1893.40     50.54 o 
  10  11   0       11.63        2.71     22.17 o 
   0  12   0    11687.37    11846.45    195.49 o 
   2  12   0     1767.97     1718.21     41.21 o 
   4  12   0      180.40      185.76     11.40 o 
   6  12   0      641.78      587.21     25.62 o 
   8  12   0      860.17      881.05     33.62 o 
  10  12   0       76.33      105.04     17.59 o 
   2  13   0      108.50      125.94      8.63 o 
   4  13   0      168.59      151.09     11.00 o 
   6  13   0       91.98       90.54     14.91 o 
   8  13   0      151.11      138.90     18.62 o 
  10  13   0       21.78       30.01     17.93 o 
   0  14   0     4763.44     4648.54     94.48 o 
   2  14   0      296.37      265.90     12.44 o 
   4  14   0      187.85      202.42     14.78 o 
   6  14   0       28.98       12.84     11.34 o 
   8  14   0      214.63      216.79     22.86 o 
  10  14   0       42.89       25.21     16.87 o 
   2  15   0      416.23      467.19     16.57 o 
   4  15   0      247.31      247.46     22.04 o 
   6  15   0      171.25      142.01     17.59 o 
   8  15   0       11.22       -1.06     12.21 o 
   0  16   0      652.02      623.20     81.18 o 
   2  16   0        9.35        6.68      6.71 o 
   4  16   0        9.45       17.77     13.19 o 
   6  16   0       23.84       13.57     12.97 o 
   8  16   0        3.08        3.74     12.77 o 
   2  17   0       21.03        6.41      8.20 o 
   4  17   0      167.50      178.15     18.62 o 
   6  17   0        1.01       19.14     12.21 o 
   8  17   0        5.77       27.65     15.96 o 
   0  18   0     2920.75     2935.32     80.43 o 
   2  18   0      524.00      679.77     31.70 o 
   4  18   0        2.07       17.37     12.21 o 
   6  18   0        7.86       16.26     14.04 o 
   2  19   0        8.98       19.51     14.04 o 
   4  19   0      207.05      227.05     23.11 o 
   6  19   0      405.83      279.03     26.60 o 
   0  20   0      122.67      198.53     39.16 o 
   2  20   0       60.15       46.08     17.70 o 
   4  20   0      117.43      112.31     22.81 o 
   2  21   0       66.87       56.00     20.99 o 
   1   1   1    14454.01    13673.20     86.00 o 
   2   1   1     1932.69     1663.43     13.73 o 
   3   1   1      164.25      162.34      5.97 o 
   4   1   1      398.75      385.55      6.63 o 
   5   1   1       15.51       11.98      3.22 o 
   6   1   1     3854.58     4287.00     34.63 o 
   7   1   1     1486.98     1646.41     17.60 o 
   8   1   1        0.93        2.26      3.40 o 
   9   1   1      115.96      105.88      6.70 o 
  10   1   1       13.19       11.88      5.77 o 
  11   1   1     1528.70     1365.63     39.57 o 
  12   1   1       53.93       67.24      9.67 o 
  13   1   1        0.03      -12.83      8.55 o 
   0   2   1     8129.15     6703.23     95.36 o 
   1   2   1     1398.81     1458.86     11.81 o 
   2   2   1      331.98      306.97      4.24 o 
   3   2   1        8.07       11.11      1.85 o 
   4   2   1       84.36       60.08      3.33 o 
   5   2   1     1470.27     1498.04     14.69 o 
   6   2   1       50.15       24.98      3.35 o 
   7   2   1      356.10      413.55      9.20 o 
   8   2   1       30.00       19.29      4.63 o 
   9   2   1        6.69        4.61      4.59 o 
  10   2   1      211.12      210.14     10.65 o 
  11   2   1       52.57       35.23      8.27 o 
  12   2   1       26.39        3.61      9.46 o 
  13   2   1       16.29       24.82     10.89 o 
   1   3   1        5.44        0.38      1.33 o 
   2   3   1     7329.51     6489.69     45.72 o 
   3   3   1      287.80      279.87      5.28 o 
   4   3   1       56.34       30.74      2.66 o 
   5   3   1     4512.47     4532.45     43.53 o 
   6   3   1       33.27       42.54      3.48 o 
   7   3   1      399.42      420.68      8.96 o 
   8   3   1     1046.85     1055.46     15.93 o 
   9   3   1        2.91       -1.92      4.81 o 
  10   3   1        4.52       -3.11      5.51 o 
  11   3   1        9.70        2.02      6.70 o 
  12   3   1       10.28       -0.77     10.52 o 
  13   3   1       16.86       18.57     10.54 o 
   0   4   1     1120.96     1055.46     16.13 o 
   1   4   1      714.53      700.12     13.28 o 
   2   4   1    17798.63    16639.27    124.40 o 
   3   4   1      849.26     1023.15     11.80 o 
   4   4   1      707.12      621.65      8.70 o 
   5   4   1        6.49        0.92      2.01 o 
   6   4   1     1538.77     1544.65     17.84 o 
   7   4   1        3.26        0.77      2.74 o 
   8   4   1      859.66      876.36     15.45 o 
   9   4   1       30.98       33.59      5.97 o 
  10   4   1        0.17       -7.87      5.25 o 
  11   4   1      121.13      112.81     11.33 o 
  12   4   1        1.46       22.09      9.92 o 
  13   4   1       16.70       29.68     12.71 o 
   1   5   1     1028.06      964.62     10.25 o 
   2   5   1     1046.04      881.62      9.95 o 
   3   5   1      254.28      260.23      7.75 o 
   4   5   1     2149.44     1931.52     17.81 o 
   5   5   1       16.79       29.14      3.03 o 
   6   5   1     1318.10     1170.57     17.01 o 
   7   5   1      508.41      478.66     11.34 o 
   8   5   1       14.91       17.06      5.16 o 
   9   5   1     1567.59     1495.73     28.95 o 
  10   5   1      133.89      142.84     10.32 o 
  11   5   1        0.69       -0.64      6.64 o 
  12   5   1      112.91       99.96     14.24 o 
  13   5   1       68.92       73.96     19.22 o 
   0   6   1     6242.77     6415.97     71.63 o 
   1   6   1        1.11        3.79      1.77 o 
   2   6   1      451.68      395.48      6.83 o 
   3   6   1      112.88      137.83      4.46 o 
   4   6   1       32.39       36.93      3.36 o 
   5   6   1      624.05      614.69      9.95 o 
   6   6   1       11.32       19.07      3.06 o 
   7   6   1       26.20       39.88      4.36 o 
   8   6   1      102.19      147.95      8.42 o 
   9   6   1       11.28       18.93      6.30 o 
  10   6   1       35.71       28.82      6.96 o 
  11   6   1       39.21       24.48      8.74 o 
  12   6   1       25.55       53.60     11.13 o 
   1   7   1      254.20      261.26      6.05 o 
   2   7   1     1194.61     1061.44     12.47 o 
   3   7   1     9882.23    10008.47     68.37 o 
   4   7   1        9.28        8.69      2.51 o 
   5   7   1       27.00       24.60      3.35 o 
   6   7   1      535.27      499.32     12.44 o 
   7   7   1      151.48      137.86      7.98 o 
   8   7   1     4869.44     4746.76     47.26 o 
   9   7   1     1935.08     1848.65     28.82 o 
  10   7   1      330.48      345.76     18.70 o 
  11   7   1       58.25       51.64      9.58 o 
  12   7   1        0.26      -11.48     10.05 o 
   0   8   1     1394.86     1552.63     25.79 o 
   1   8   1       28.11       21.41      3.02 o 
   2   8   1     4766.77     5242.98     41.17 o 
   3   8   1     1475.65     1621.99     16.87 o 
   4   8   1      532.25      458.32     12.73 o 
   5   8   1       14.75       17.98      3.03 o 
   6   8   1      165.23      154.78      6.79 o 
   7   8   1      101.12       91.80      6.83 o 
   8   8   1    10664.31    10486.20     88.24 o 
   9   8   1       37.97       46.46      7.47 o 
  10   8   1      454.16      443.94     20.26 o 
  11   8   1       12.09       19.08     10.30 o 
  12   8   1        6.04       16.62     10.22 o 
   1   9   1      735.78      714.88     10.71 o 
   2   9   1     3884.88     3973.55     32.13 o 
   3   9   1     5211.12     5402.28     39.70 o 
   4   9   1      967.38      977.28     12.44 o 
   5   9   1        0.47        2.14      3.21 o 
   6   9   1        1.67       -0.73      4.24 o 
   7   9   1      366.78      327.74     11.02 o 
   8   9   1      841.60      843.67     18.62 o 
   9   9   1      125.25      154.14     12.29 o 
  10   9   1        7.25       16.79      9.21 o 
  11   9   1       43.31       34.05     12.63 o 
  12   9   1       55.51       31.97     11.13 o 
   0  10   1       26.71       22.73      4.43 o 
   1  10   1      951.08      921.21     14.09 o 
   2  10   1       78.63       53.87      4.54 o 
   3  10   1      932.56      938.41     12.36 o 
   4  10   1      701.79      736.90     13.17 o 
   5  10   1       14.57        8.65      3.65 o 
   6  10   1      108.06      125.05      8.18 o 
   7  10   1        5.67       13.82      7.24 o 
   8  10   1      133.95      161.11     12.35 o 
   9  10   1      619.43      637.46     21.82 o 
  10  10   1       54.41       69.29     11.82 o 
  11  10   1        0.05       -4.79      8.82 o 
   1  11   1      214.80      215.84      7.37 o 
   2  11   1      425.44      536.38     10.29 o 
   3  11   1      997.29     1046.95     14.01 o 
   4  11   1       35.37       41.18      4.81 o 
   5  11   1      148.08      129.89      6.83 o 
   6  11   1       78.35      118.25      9.41 o 
   7  11   1     3328.72     3428.12     41.34 o 
   8  11   1      130.79      145.15     13.29 o 
   9  11   1      499.24      568.41     23.07 o 
  10  11   1       58.04       51.86     11.13 o 
  11  11   1       40.05       34.98     11.12 o 
   0  12   1      593.55      566.54     17.20 o 
   1  12   1       17.87       20.21      3.35 o 
   2  12   1      183.14      179.67      7.26 o 
   3  12   1        4.87        1.93      3.40 o 
   4  12   1        0.22        1.68      3.85 o 
   5  12   1        1.29        2.69      4.51 o 
   6  12   1        4.18        4.08      5.96 o 
   7  12   1       14.81       16.30      8.63 o 
   8  12   1      192.33      196.54     14.57 o 
   9  12   1       65.96       50.66     11.13 o 
  10  12   1        0.19        1.47      8.99 o 
  11  12   1       32.07       25.87     11.37 o 
   1  13   1      385.54      392.48     12.23 o 
   2  13   1      510.93      494.92     11.04 o 
   3  13   1      386.22      411.45      9.83 o 
   4  13   1       15.76        6.32      4.72 o 
   5  13   1        0.40       -3.24      5.40 o 
   6  13   1      185.91      197.97     13.43 o 
   7  13   1       45.68       37.60     10.65 o 
   8  13   1      191.91      150.05     14.01 o 
   9  13   1        9.99       14.48      9.65 o 
  10  13   1       13.22       -6.94      9.70 o 
   0  14   1     1234.72     1216.85     23.15 o 
   1  14   1       22.31       12.92      3.64 o 
   2  14   1       24.03       20.68      4.16 o 
   3  14   1       11.83        3.94      3.93 o 
   4  14   1       10.88        4.95      5.40 o 
   5  14   1        9.73        4.83      6.38 o 
   6  14   1        5.58        2.76      9.40 o 
   7  14   1        3.81       -4.61      8.02 o 
   8  14   1        3.33       -0.89      8.63 o 
   9  14   1       94.49      115.97     13.29 o 
  10  14   1        1.17        6.14     10.22 o 
   1  15   1       76.33       49.76      5.83 o 
   2  15   1        3.28        9.32      4.28 o 
   3  15   1       19.13       16.13      5.33 o 
   4  15   1      110.27      112.90      9.58 o 
   5  15   1        0.91       -7.96      7.92 o 
   6  15   1        0.08      -11.79      7.86 o 
   7  15   1       19.58       22.32     10.67 o 
   8  15   1       19.10        8.48      8.99 o 
   9  15   1        5.51        3.83      9.44 o 
   0  16   1      505.22      559.23     17.80 o 
   1  16   1        3.93        0.00      4.17 o 
   2  16   1       51.63       34.58      5.73 o 
   3  16   1        5.71       -4.25      5.96 o 
   4  16   1        6.20        2.59      8.96 o 
   5  16   1      178.15      182.52     15.15 o 
   6  16   1      128.32      119.43     13.48 o 
   7  16   1        0.16       12.08     10.63 o 
   8  16   1        0.86      -12.46      8.31 o 
   9  16   1       17.54       22.01     11.37 o 
   1  17   1      281.04      305.13     12.29 o 
   2  17   1      337.78      304.07     18.73 o 
   3  17   1       12.53       23.81      8.08 o 
   4  17   1      126.90      126.14     18.14 o 
   5  17   1       28.91       19.64     10.05 o 
   6  17   1       73.63       80.60     13.08 o 
   7  17   1        4.85        8.31     10.05 o 
   8  17   1       39.92       31.09     11.21 o 
   0  18   1      280.59      354.73     29.95 o 
   1  18   1      324.56      339.42     13.43 o 
   2  18   1      239.81      261.82     14.27 o 
   3  18   1        5.10       15.11      8.99 o 
   4  18   1        4.89       -8.01      8.91 o 
   5  18   1      189.10      178.89     16.00 o 
   6  18   1        0.08       -2.19      9.77 o 
   7  18   1        6.74       -7.78     10.05 o 
   1  19   1      297.13      325.25     16.12 o 
   2  19   1      493.56      504.14     20.97 o 
   3  19   1       33.28       23.83      9.65 o 
   4  19   1      370.82      309.11     20.48 o 
   5  19   1      137.08      188.60     16.48 o 
   6  19   1        1.58       -3.50     10.63 o 
   0  20   1      350.32      368.68     25.62 o 
   1  20   1       60.77       71.33     13.82 o 
   2  20   1        5.39       -3.29      9.77 o 
   3  20   1       74.75      109.07     22.89 o 
   4  20   1       80.99      106.98     14.42 o 
   5  20   1      145.81      110.79     13.71 o 
   1  21   1        1.57       -3.90     12.21 o 
   2  21   1       39.55       41.79     14.06 o 
   3  21   1        1.51        6.66     11.40 o 
   0   0   2      192.07      133.62      3.26 o 
   1   0   2     2821.15     2686.81     24.74 o 
   2   0   2      100.41       75.21      3.26 o 
   3   0   2     9297.24     9086.13     89.38 o 
   4   0   2     1288.48     1348.05     21.80 o 
   5   0   2    50472.04    53418.88    497.82 o 
   6   0   2     4134.06     4317.54     47.13 o 
   7   0   2      776.43      857.80     17.09 o 
   8   0   2     1142.10     1208.47     21.72 o 
   9   0   2      513.05      486.43     15.26 o 
  10   0   2       20.26       18.07      7.92 o 
  11   0   2       65.28       62.09     13.12 o 
  12   0   2      422.27      424.53     26.12 o 
  13   0   2        4.26        6.23     14.04 o 
   1   1   2     5857.31     5485.84     35.86 o 
   2   1   2     1415.75     1203.11      9.74 o 
   3   1   2      992.54      838.80      8.93 o 
   4   1   2        0.21       -1.90      1.77 o 
   5   1   2     1470.63     1564.91     15.22 o 
   6   1   2        0.61       -2.79      2.70 o 
   7   1   2        2.63        4.89      3.01 o 
   8   1   2       74.60       79.07      5.54 o 
   9   1   2        2.51        0.54      4.18 o 
  10   1   2      199.28      164.92     13.18 o 
  11   1   2      395.47      364.10     20.67 o 
  12   1   2       55.73       37.47      9.58 o 
  13   1   2        0.18        1.46     13.61 o 
   0   2   2    21492.60    20357.33    210.79 o 
   1   2   2     1020.05     1018.35      7.81 o 
   2   2   2     6644.02     6656.46     44.43 o 
   3   2   2     1962.77     1917.63     15.30 o 
   4   2   2     2836.46     2992.98     25.80 o 
   5   2   2      216.77      221.04      5.94 o 
   6   2   2     1758.75     1883.69     20.19 o 
   7   2   2       62.92       73.07      4.87 o 
   8   2   2      192.14      198.08      7.20 o 
   9   2   2        0.25       -0.60      3.89 o 
  10   2   2      152.17      144.65      9.55 o 
  11   2   2      134.92      135.45     16.11 o 
  12   2   2        1.88       -4.61      8.08 o 
  13   2   2       48.60       29.26      9.85 o 
   1   3   2     2957.78     2795.25     19.83 o 
   2   3   2      243.87      305.29      4.43 o 
   3   3   2     3409.95     3588.97     25.71 o 
   4   3   2      506.90      449.39      7.49 o 
   5   3   2     2849.96     3064.51     24.67 o 
   6   3   2     1097.10     1141.07     14.02 o 
   7   3   2      257.33      271.34      9.86 o 
   8   3   2      866.69      895.53     14.56 o 
   9   3   2       24.62       28.51      5.81 o 
  10   3   2        4.63        7.03      5.60 o 
  11   3   2      311.90      307.83     14.59 o 
  12   3   2        0.21        6.81      8.24 o 
  13   3   2        0.41       -6.14     11.40 o 
   0   4   2       12.46       29.18      3.26 o 
   1   4   2    41823.56    39299.00    245.37 o 
   2   4   2     1471.66     1425.09     12.48 o 
   3   4   2      622.99      689.61      7.95 o 
   4   4   2     1061.10     1099.09     11.38 o 
   5   4   2     1655.77     1741.97     16.49 o 
   6   4   2       51.98       55.30      3.93 o 
   7   4   2        1.61        6.84      2.84 o 
   8   4   2      128.92      112.55      7.04 o 
   9   4   2      215.62      180.43      9.81 o 
  10   4   2       53.55       48.33      6.75 o 
  11   4   2       19.34       12.90      7.40 o 
  12   4   2        5.66        6.56      9.21 o 
  13   4   2       40.74       29.46     13.08 o 
   1   5   2      183.78      211.33      4.66 o 
   2   5   2     2373.86     2162.65     17.23 o 
   3   5   2      212.48      197.77      4.47 o 
   4   5   2      624.28      594.35      8.91 o 
   5   5   2      339.75      308.72      8.61 o 
   6   5   2      163.36      151.26      5.66 o 
   7   5   2        4.44        6.95      3.37 o 
   8   5   2      120.49      108.33      7.30 o 
   9   5   2      110.14      106.76      7.91 o 
  10   5   2       46.53       54.57     10.47 o 
  11   5   2        8.95       -0.31      6.12 o 
  12   5   2        0.03       -7.63     10.63 o 
   0   6   2     2521.09     2395.31     29.62 o 
   1   6   2       84.86       87.55      3.46 o 
   2   6   2     1584.03     1551.03     14.39 o 
   3   6   2     2724.92     2720.89     23.90 o 
   4   6   2      887.62      874.87     10.90 o 
   5   6   2      813.40      758.83     14.26 o 
   6   6   2       27.44       26.73      3.94 o 
   7   6   2      266.18      250.98      8.90 o 
   8   6   2      161.54      169.50      9.40 o 
   9   6   2     1976.53     1932.87     29.44 o 
  10   6   2      265.33      268.39     14.91 o 
  11   6   2       19.06        5.80      7.82 o 
  12   6   2        3.30       -5.38      9.41 o 
   1   7   2      109.25      107.79      4.17 o 
   2   7   2        4.64        8.15      2.65 o 
   3   7   2     4489.94     4394.70     35.12 o 
   4   7   2      120.28      127.53      4.89 o 
   5   7   2       14.10       15.21      2.52 o 
   6   7   2        0.02        1.59      3.11 o 
   7   7   2        0.09       -0.92      4.29 o 
   8   7   2     1787.51     1871.36     27.34 o 
   9   7   2       13.12       29.37      7.70 o 
  10   7   2      122.09      139.50     13.62 o 
  11   7   2        3.94       -2.45      7.57 o 
  12   7   2        0.04        5.43     11.00 o 
   0   8   2     1029.51      980.60     22.67 o 
   1   8   2     1992.55     2113.45     19.26 o 
   2   8   2      974.11     1072.14     12.15 o 
   3   8   2     4279.99     4747.15     38.55 o 
   4   8   2      352.32      323.99      8.50 o 
   5   8   2      149.38      140.00      5.72 o 
   6   8   2      221.55      231.44      8.32 o 
   7   8   2     1460.89     1334.63     20.44 o 
   8   8   2      734.08      835.87     22.63 o 
   9   8   2       31.28       37.05      8.02 o 
  10   8   2      694.67      683.98     21.59 o 
  11   8   2       51.93       93.39     13.51 o 
  12   8   2        3.81        3.61      9.70 o 
   1   9   2      453.82      483.32      8.65 o 
   2   9   2       23.35       50.89      3.93 o 
   3   9   2        8.79       13.42      3.24 o 
   4   9   2      172.17      156.70      5.83 o 
   5   9   2      383.75      409.21     10.33 o 
   6   9   2       11.83        4.70      3.55 o 
   7   9   2     1702.18     1636.89     25.69 o 
   8   9   2      294.55      306.13     15.18 o 
   9   9   2      101.27      105.24     11.10 o 
  10   9   2        1.68        3.50      6.94 o 
  11   9   2        0.00       -0.25      9.21 o 
  12   9   2        6.01       12.78     11.13 o 
   0  10   2       32.64       48.82      7.56 o 
   1  10   2      797.70      809.98     13.14 o 
   2  10   2      199.70      270.35      7.74 o 
   3  10   2      555.53      618.48     10.98 o 
   4  10   2      384.79      402.21      9.55 o 
   5  10   2      133.28      155.41      6.72 o 
   6  10   2      896.49      871.43     15.71 o 
   7  10   2      305.64      312.98     13.63 o 
   8  10   2     2033.75     2050.86     31.52 o 
   9  10   2      210.28      165.84     12.89 o 
  10  10   2      112.24      114.24     13.54 o 
  11  10   2       31.44       21.60     10.54 o 
   1  11   2      265.96      290.27      8.02 o 
   2  11   2      284.68      364.00      8.89 o 
   3  11   2      517.14      533.64     12.71 o 
   4  11   2      181.39      214.12      7.41 o 
   5  11   2      769.79      753.39     16.12 o 
   6  11   2     1574.22     1558.24     24.73 o 
   7  11   2     1979.93     1911.13     30.95 o 
   8  11   2      370.64      376.05     17.34 o 
   9  11   2        0.12       -1.22      8.48 o 
  10  11   2       37.57       44.00     10.89 o 
  11  11   2       72.24       51.38     11.82 o 
   0  12   2     2280.51     2394.77     35.81 o 
   1  12   2     2301.39     2317.29     23.61 o 
   2  12   2       64.94       77.45      5.04 o 
   3  12   2       32.13       29.11      3.24 o 
   4  12   2        4.64        6.72      4.30 o 
   5  12   2        2.16       -2.86      6.35 o 
   6  12   2       51.70       46.83      7.40 o 
   7  12   2       28.69       33.38      8.66 o 
   8  12   2      228.16      244.25     16.23 o 
   9  12   2      438.44      491.35     24.38 o 
  10  12   2       25.77       26.43     15.11 o 
  11  12   2      120.24      167.62     15.91 o 
   1  13   2      159.57      153.56      7.25 o 
   2  13   2      254.13      265.27      9.35 o 
   3  13   2      242.95      258.18      9.01 o 
   4  13   2      250.93      257.72     11.42 o 
   5  13   2        4.37       -2.22      5.35 o 
   6  13   2      262.34      284.79     13.05 o 
   7  13   2       50.42       46.87     10.63 o 
   8  13   2        0.01        1.29      8.99 o 
   9  13   2       29.75       36.12     10.89 o 
  10  13   2        0.15       -1.18      9.65 o 
   0  14   2       70.52       50.49     10.67 o 
   1  14   2      420.68      465.85     10.93 o 
   2  14   2      162.32      180.76      7.82 o 
   3  14   2      146.55      131.43      8.10 o 
   4  14   2       12.57        6.77      5.13 o 
   5  14   2      308.31      293.60     13.40 o 
   6  14   2       37.75       32.63      9.21 o 
   7  14   2      196.72      182.68     15.56 o 
   8  14   2       85.81       85.45     11.82 o 
   9  14   2      107.54      108.45     13.56 o 
  10  14   2        9.86        2.53     10.41 o 
   1  15   2     1826.27     1811.68     21.16 o 
   2  15   2      223.73      223.32      9.06 o 
   3  15   2       81.13       71.81      8.55 o 
   4  15   2      113.25      102.83      9.06 o 
   5  15   2      172.91      156.63     11.89 o 
   6  15   2      111.95      100.44     11.54 o 
   7  15   2       99.20       88.26     11.54 o 
   8  15   2      128.47      148.74     14.68 o 
   9  15   2       13.37        2.93     10.22 o 
   0  16   2     5290.63     5614.69     71.69 o 
   1  16   2      309.39      325.39     11.72 o 
   2  16   2      150.83      176.31      9.16 o 
   3  16   2        0.09       -5.00      5.38 o 
   4  16   2       13.32       10.19      7.35 o 
   5  16   2        3.16        0.68      8.48 o 
   6  16   2       30.80        6.03      8.63 o 
   7  16   2        2.20       -6.66      8.31 o 
   8  16   2        1.66       -6.16      9.03 o 
   9  16   2        6.08       12.04     10.89 o 
   1  17   2        5.74        2.02      5.13 o 
   2  17   2      154.61      146.67     13.00 o 
   3  17   2        9.15        6.69      8.24 o 
   4  17   2      484.20      471.38     20.26 o 
   5  17   2        0.01      -11.64      7.76 o 
   6  17   2      290.14      314.62     17.80 o 
   7  17   2       63.79       44.10     11.33 o 
   8  17   2       26.54       23.00     10.97 o 
   0  18   2      404.98      410.71     23.90 o 
   1  18   2      393.59      409.54     16.00 o 
   2  18   2       30.21       23.92      7.27 o 
   3  18   2       36.73       41.20      9.92 o 
   4  18   2       24.51       17.31      9.03 o 
   5  18   2      204.53      195.58     15.32 o 
   6  18   2        7.29        1.32      9.65 o 
   7  18   2       14.87       13.66     10.63 o 
   1  19   2      222.40      231.67     14.15 o 
   2  19   2      551.50      563.08     30.28 o 
   3  19   2      122.23      147.37     13.71 o 
   4  19   2      134.42      162.71     14.33 o 
   5  19   2        6.82       13.19     10.63 o 
   6  19   2      123.54      154.91     17.17 o 
   0  20   2       68.90       77.42     17.16 o 
   1  20   2       13.52        6.91      9.41 o 
   2  20   2       15.28       -9.42      8.91 o 
   3  20   2        7.64       -2.63     11.17 o 
   4  20   2      250.46      285.88     18.36 o 
   5  20   2      116.82      137.85     17.76 o 
   1  21   2       65.94       37.55     15.52 o 
   2  21   2        0.54      -11.00     11.17 o 
   3  21   2        3.62       -5.21     11.99 o 
   1   1   3     1111.54     1016.37      7.65 o 
   2   1   3    19366.62    18953.73    114.82 o 
   3   1   3      520.73      502.65      6.79 o 
   4   1   3      622.21      625.36      8.82 o 
   5   1   3       45.20       57.52      3.76 o 
   6   1   3     2385.53     2931.24     24.92 o 
   7   1   3       53.04       59.39      4.62 o 
   8   1   3        2.87       -0.95      3.24 o 
   9   1   3      136.88      120.75      6.96 o 
  10   1   3        1.71       -6.51      5.67 o 
  11   1   3       24.20       27.21      9.54 o 
  12   1   3       19.12        9.22      8.71 o 
  13   1   3        2.73      -14.11      9.41 o 
   0   2   3     4978.87     4521.40     44.47 o 
   1   2   3    13433.25    12421.38     83.19 o 
   2   2   3    10524.30    10043.60     65.65 o 
   3   2   3     1050.64      909.13     10.93 o 
   4   2   3     1157.07     1124.53     11.81 o 
   5   2   3      299.21      273.65      6.86 o 
   6   2   3     1286.96     1357.33     17.85 o 
   7   2   3      128.26      116.65      6.00 o 
   8   2   3       64.57       53.55      4.97 o 
   9   2   3      189.62      176.39      8.21 o 
  10   2   3       66.99       71.15      7.68 o 
  11   2   3      269.36      247.64     13.49 o 
  12   2   3        3.32       -2.70      8.76 o 
  13   2   3        3.27        0.66     11.00 o 
   1   3   3     2063.43     2125.86     15.29 o 
   2   3   3    30812.28    29607.71    186.27 o 
   3   3   3     8791.11     8609.81     58.41 o 
   4   3   3     1763.36     1852.94     16.09 o 
   5   3   3     1770.84     1667.11     15.76 o 
   6   3   3      305.04      326.69      8.22 o 
   7   3   3       21.93       14.30      3.82 o 
   8   3   3        0.92        3.11      3.89 o 
   9   3   3      234.04      209.51     10.15 o 
  10   3   3      230.92      235.39     10.44 o 
  11   3   3       48.71       47.78      8.33 o 
  12   3   3      119.13       73.34     10.52 o 
  13   3   3        9.74       20.23     11.54 o 
   0   4   3     1482.58     1380.61     17.63 o 
   1   4   3    48606.44    46896.10    292.74 o 
   2   4   3     3157.95     3038.95     21.76 o 
   3   4   3      154.24      196.58      5.05 o 
   4   4   3      119.04      109.96      4.95 o 
   5   4   3     1350.89     1402.76     14.88 o 
   6   4   3       38.65       44.39      3.93 o 
   7   4   3       59.86       70.68      5.12 o 
   8   4   3       28.14       25.15      4.71 o 
   9   4   3      142.62      152.80      9.52 o 
  10   4   3      117.36      110.91      9.22 o 
  11   4   3       41.43       30.87      7.61 o 
  12   4   3       27.60       -1.15      8.82 o 
  13   4   3        1.65        4.61     12.36 o 
   1   5   3     1346.48     1191.53     11.52 o 
   2   5   3     2232.39     2263.64     17.81 o 
   3   5   3       69.51       77.29      3.19 o 
   4   5   3      187.16      202.13      6.74 o 
   5   5   3      161.74      145.86      4.74 o 
   6   5   3       33.24       39.15      4.28 o 
   7   5   3      492.52      425.11     10.01 o 
   8   5   3       65.76       48.84      5.54 o 
   9   5   3     1385.53     1408.41     22.78 o 
  10   5   3      373.73      340.82     13.85 o 
  11   5   3        0.51       -6.19      7.57 o 
  12   5   3       12.90        0.63      9.21 o 
   0   6   3      425.88      394.21      9.31 o 
   1   6   3     1054.27     1225.37     12.17 o 
   2   6   3     2168.73     2189.97     18.76 o 
   3   6   3     1476.82     1708.10     15.27 o 
   4   6   3        6.23        6.97      2.47 o 
   5   6   3      469.43      481.46      7.75 o 
   6   6   3      111.86      137.49      6.58 o 
   7   6   3       94.82      105.47      6.06 o 
   8   6   3      810.43      845.45     15.81 o 
   9   6   3      277.97      292.26     12.60 o 
  10   6   3        5.49        8.49      6.83 o 
  11   6   3       97.21      113.65     10.23 o 
  12   6   3       43.79       49.47     11.21 o 
   1   7   3     5604.36     5415.66     39.22 o 
   2   7   3     1275.92     1334.98     14.69 o 
   3   7   3     1083.97     1114.14     12.67 o 
   4   7   3      869.32      865.94     10.74 o 
   5   7   3        2.79       -2.50      2.51 o 
   6   7   3       21.37       21.65      3.60 o 
   7   7   3       15.77       15.63      3.83 o 
   8   7   3     3324.91     3265.25     39.58 o 
   9   7   3     2856.14     2829.36     40.26 o 
  10   7   3      199.01      202.94     14.52 o 
  11   7   3       24.19       13.16      8.74 o 
  12   7   3       27.79       21.55     12.24 o 
   0   8   3       28.67       58.12      5.53 o 
   1   8   3      739.00      762.56     10.40 o 
   2   8   3      123.76      110.34      4.91 o 
   3   8   3     8334.87     9324.05     62.41 o 
   4   8   3     1758.29     1668.76     16.52 o 
   5   8   3      257.69      269.23      8.95 o 
   6   8   3      154.11      139.17      7.11 o 
   7   8   3       64.36       64.79      7.20 o 
   8   8   3        3.68       11.82      8.90 o 
   9   8   3       13.51       34.32      7.16 o 
  10   8   3      194.06      189.82     20.46 o 
  11   8   3       48.46       73.44     11.02 o 
  12   8   3       11.28       -5.10     11.00 o 
   1   9   3       36.29       51.39      3.69 o 
   2   9   3     7668.65     8020.79     57.78 o 
   3   9   3     3973.57     4293.83     33.04 o 
   4   9   3      615.37      624.10      9.57 o 
   5   9   3      330.29      372.48     13.26 o 
   6   9   3      959.56      958.40     15.17 o 
   7   9   3      258.28      232.10     11.39 o 
   8   9   3     1175.71     1286.38     35.70 o 
   9   9   3      783.61      774.92     27.65 o 
  10   9   3      344.89      333.56     17.13 o 
  11   9   3       12.45       31.68     10.54 o 
  12   9   3      108.37      152.14     15.60 o 
   0  10   3     4913.53     4933.46     57.22 o 
   1  10   3      594.73      572.21     10.72 o 
   2  10   3       94.54      106.61      5.05 o 
   3  10   3     2598.67     2745.52     25.46 o 
   4  10   3      816.77      814.26     12.68 o 
   5  10   3      229.58      238.98      8.71 o 
   6  10   3       40.32       32.12      5.44 o 
   7  10   3        2.53        8.85      6.05 o 
   8  10   3       32.90       50.03     10.88 o 
   9  10   3      910.09      877.01     25.34 o 
  10  10   3      262.27      268.79     19.80 o 
  11  10   3       85.94       85.49     17.17 o 
   1  11   3       22.82       11.76      3.24 o 
   2  11   3      969.13      972.69     19.62 o 
   3  11   3      674.06      727.26     11.66 o 
   4  11   3      367.47      385.85     11.72 o 
   5  11   3      118.74      100.55      9.00 o 
   6  11   3     1541.36     1495.11     26.30 o 
   7  11   3        1.70        8.97      6.80 o 
   8  11   3      420.42      444.94     18.45 o 
   9  11   3      198.33      173.47     14.33 o 
  10  11   3      237.78      260.45     20.61 o 
  11  11   3       15.21        8.77     10.41 o 
   0  12   3      602.54      549.79     14.33 o 
   1  12   3      196.67      196.02      7.02 o 
   2  12   3      388.96      422.26     12.64 o 
   3  12   3      115.34      116.70      6.08 o 
   4  12   3        0.85       -4.75      3.17 o 
   5  12   3       11.53        6.78      4.74 o 
   6  12   3       22.23       30.58      7.35 o 
   7  12   3      506.31      584.82     17.82 o 
   8  12   3       26.56       42.89      8.94 o 
   9  12   3       10.00       15.19      9.44 o 
  10  12   3        8.66       13.22      9.70 o 
  11  12   3        0.48        2.12     10.75 o 
   1  13   3       41.49       40.95      4.62 o 
   2  13   3      263.04      295.77      9.69 o 
   3  13   3       39.34       37.18      4.71 o 
   4  13   3       50.40       27.11      7.12 o 
   5  13   3       16.76       10.58      5.73 o 
   6  13   3        0.49       -1.20      6.30 o 
   7  13   3        5.27        2.51      7.35 o 
   8  13   3      143.26      163.73     20.29 o 
   9  13   3       22.42       30.41     10.99 o 
  10  13   3        3.13        1.90      9.92 o 
   0  14   3        2.16       10.47      6.11 o 
   1  14   3      616.34      667.00     12.37 o 
   2  14   3       11.74        6.67      3.77 o 
   3  14   3        8.97        5.99      5.05 o 
   4  14   3       52.76       66.01      7.76 o 
   5  14   3        3.29        8.39      6.15 o 
   6  14   3       54.83       66.85      9.34 o 
   7  14   3       67.92       90.07     11.54 o 
   8  14   3       34.64       35.33     10.22 o 
   9  14   3        2.50        4.88      9.92 o 
  10  14   3        1.12        0.13      9.65 o 
   1  15   3       64.12       68.08      6.55 o 
   2  15   3       26.16       11.65      6.28 o 
   3  15   3       20.69       25.86      5.45 o 
   4  15   3      242.50      265.04     13.36 o 
   5  15   3       11.66       23.18      7.57 o 
   6  15   3      220.66      169.10     14.77 o 
   7  15   3       18.35       17.73      8.48 o 
   8  15   3       91.23      106.63     13.17 o 
   9  15   3       95.26       85.43     12.66 o 
   0  16   3     1788.88     1928.89     35.73 o 
   1  16   3      852.72      883.01     20.88 o 
   2  16   3        0.16        0.88      4.58 o 
   3  16   3        6.77        1.95      5.96 o 
   4  16   3        1.94        0.15      6.08 o 
   5  16   3      128.33      121.53     17.22 o 
   6  16   3        1.16       -3.41      8.91 o 
   7  16   3       19.03       24.21      9.44 o 
   8  16   3        0.48        1.54      9.70 o 
   9  16   3       98.62       97.88     13.56 o 
   1  17   3     1110.35     1181.76     29.78 o 
   2  17   3      257.43      281.55     14.60 o 
   3  17   3      229.92      239.46     13.40 o 
   4  17   3       35.05       31.92      8.90 o 
   5  17   3        3.63       10.75      9.77 o 
   6  17   3       13.19        1.32      9.77 o 
   7  17   3       76.84       59.18     11.54 o 
   8  17   3        0.44       -4.29      9.21 o 
   0  18   3     1475.21     1520.01     50.03 o 
   1  18   3      578.87      589.90     19.85 o 
   2  18   3       78.69      110.50     11.82 o 
   3  18   3       13.83       14.93      8.48 o 
   4  18   3        0.00       -3.75      8.31 o 
   5  18   3       69.70       66.87     12.48 o 
   6  18   3        0.73        0.18      8.63 o 
   7  18   3       17.46      -12.90      9.65 o 
   1  19   3      364.47      377.23     20.19 o 
   2  19   3        0.02       -9.05      7.72 o 
   3  19   3      183.56      204.38     18.93 o 
   4  19   3        0.84        9.98      9.41 o 
   5  19   3        1.66        0.16     10.63 o 
   6  19   3       33.54       39.04     13.39 o 
   0  20   3     1000.95     1049.39     37.24 o 
   1  20   3      153.82      172.41     13.92 o 
   2  20   3        0.04        5.08     10.63 o 
   3  20   3        0.46       14.74     10.30 o 
   4  20   3       76.39      100.40     14.24 o 
   5  20   3       20.52       10.75     10.22 o 
   1  21   3       68.65       43.00     15.96 o 
   2  21   3       39.02       47.76     16.14 o 
   3  21   3       73.11       66.83     13.48 o 
   0   0   4     3671.70     3352.83     45.22 o 
   1   0   4    22331.62    20735.20    176.49 o 
   2   0   4      546.17      498.91      8.31 o 
   3   0   4      271.74      209.30      6.81 o 
   4   0   4     1554.76     1606.66     22.44 o 
   5   0   4      244.92      244.00      8.99 o 
   6   0   4      193.59      232.16      9.44 o 
   7   0   4       89.13      115.72      7.49 o 
   8   0   4        0.68       -4.61      4.74 o 
   9   0   4       92.37       69.97     12.82 o 
  10   0   4       26.45       -7.59      7.20 o 
  11   0   4      525.65      501.21     30.07 o 
  12   0   4        8.41        6.03     12.21 o 
  13   0   4      207.82      187.28     26.77 o 
   1   1   4     6798.84     6412.70     40.31 o 
   2   1   4     4306.73     4484.65     29.53 o 
   3   1   4      185.82      189.95      4.33 o 
   4   1   4      564.18      605.91      8.94 o 
   5   1   4       19.20       46.75      3.56 o 
   6   1   4      973.20      998.45     16.65 o 
   7   1   4       98.87      141.00      6.60 o 
   8   1   4        2.59       -0.38      3.71 o 
   9   1   4       26.53       27.59      5.53 o 
  10   1   4       70.48       47.48      7.00 o 
  11   1   4      668.28      645.44     20.56 o 
  12   1   4        7.81       12.27     10.99 o 
  13   1   4       86.03       61.16     13.08 o 
   0   2   4     6766.40     5869.28     58.00 o 
   1   2   4    12341.00    12107.09     81.59 o 
   2   2   4      180.84      217.18      3.82 o 
   3   2   4     4437.91     4444.72     30.57 o 
   4   2   4      244.23      237.52      5.01 o 
   5   2   4    15980.54    17372.39    109.68 o 
   6   2   4     1079.27     1167.11     14.42 o 
   7   2   4      470.76      487.95      9.75 o 
   8   2   4      596.94      596.68     12.26 o 
   9   2   4      179.95      159.99      7.96 o 
  10   2   4        1.55        4.67      6.33 o 
  11   2   4       53.31       47.88      8.85 o 
  12   2   4      100.80      102.30     11.89 o 
  13   2   4       41.33       48.19     14.53 o 
   1   3   4     6722.29     6591.43     44.29 o 
   2   3   4    60609.18    57295.51    357.15 o 
   3   3   4     1289.02     1331.42     12.98 o 
   4   3   4      938.55     1026.81     16.08 o 
   5   3   4     1109.57     1199.79     13.46 o 
   6   3   4      285.86      351.58      7.45 o 
   7   3   4      877.35      887.72     13.68 o 
   8   3   4       46.24       47.26      5.28 o 
   9   3   4      240.02      230.59     10.60 o 
  10   3   4        3.34        0.10      5.65 o 
  11   3   4      159.08      150.61     12.29 o 
  12   3   4        7.83       -0.38      9.62 o 
  13   3   4       25.97        5.53     12.36 o 
   0   4   4     3644.62     3747.62     45.47 o 
   1   4   4     4354.92     4186.45     30.76 o 
   2   4   4     3310.86     3524.03     25.20 o 
   3   4   4     1051.24     1106.46     11.43 o 
   4   4   4      153.47      141.72      5.05 o 
   5   4   4     3672.49     3458.41     29.30 o 
   6   4   4      483.20      499.65      8.56 o 
   7   4   4       92.33       92.89      5.73 o 
   8   4   4      944.62      985.33     15.49 o 
   9   4   4      695.51      737.84     16.75 o 
  10   4   4      108.79      108.31      8.92 o 
  11   4   4      133.28      150.98     12.40 o 
  12   4   4        8.13        6.58      8.71 o 
  13   4   4      196.69      272.53     30.48 o 
   1   5   4       47.26       38.37      2.73 o 
   2   5   4     1873.98     1872.44     15.50 o 
   3   5   4      320.01      337.81      6.32 o 
   4   5   4      141.00      155.29      5.92 o 
   5   5   4        1.27        4.18      2.85 o 
   6   5   4      299.11      301.75      8.76 o 
   7   5   4      196.90      198.58      7.91 o 
   8   5   4       89.78       88.51      6.40 o 
   9   5   4       44.14       51.72      7.15 o 
  10   5   4      395.23      379.79     20.90 o 
  11   5   4      122.15      114.03     11.18 o 
  12   5   4       81.05      100.70     11.89 o 
   0   6   4     5471.56     5231.29     55.94 o 
   1   6   4     1006.15     1040.08     10.70 o 
   2   6   4      290.19      304.84      5.53 o 
   3   6   4      652.98      620.52      8.04 o 
   4   6   4        1.41        0.97      2.81 o 
   5   6   4      175.34      209.25      7.21 o 
   6   6   4      191.49      182.71      6.80 o 
   7   6   4      202.42      222.53      8.24 o 
   8   6   4        1.79       17.78      5.88 o 
   9   6   4      292.82      275.71     14.51 o 
  10   6   4      404.15      419.95     16.41 o 
  11   6   4        0.50      -10.37      7.57 o 
  12   6   4       36.42       32.55     10.89 o 
   1   7   4        1.99        5.32      2.24 o 
   2   7   4      480.59      488.35      7.58 o 
   3   7   4       10.71       12.03      2.52 o 
   4   7   4      249.29      293.90      6.58 o 
   5   7   4      103.69      111.90      5.27 o 
   6   7   4        8.66        4.25      3.46 o 
   7   7   4        0.72       -4.94      4.05 o 
   8   7   4     2091.77     2093.88     35.02 o 
   9   7   4      358.26      410.60     15.68 o 
  10   7   4      179.93      176.38     11.70 o 
  11   7   4       12.21        7.54      7.87 o 
  12   7   4        3.07       12.29     10.22 o 
   0   8   4     1494.72     1433.01     22.58 o 
   1   8   4      502.45      441.38      7.74 o 
   2   8   4       78.11       81.82      4.27 o 
   3   8   4      832.92      953.99     12.85 o 
   4   8   4        8.31       19.49      2.95 o 
   5   8   4        1.47        5.71      3.60 o 
   6   8   4        0.15       -2.87      3.79 o 
   7   8   4      312.16      333.05     12.52 o 
   8   8   4     1099.39     1088.20     21.86 o 
   9   8   4     1950.27     1986.33     35.31 o 
  10   8   4       81.59       98.55     11.71 o 
  11   8   4        0.02       -2.23      8.19 o 
  12   8   4        5.16       15.50     10.22 o 
   1   9   4       79.70       84.87      4.44 o 
   2   9   4     2904.67     3145.21     26.92 o 
   3   9   4     1094.56     1104.23     13.40 o 
   4   9   4      194.41      194.33      6.79 o 
   5   9   4       16.00        8.51      3.46 o 
   6   9   4      734.41      651.28     14.22 o 
   7   9   4      110.44      113.03     11.95 o 
   8   9   4      805.41      824.54     21.52 o 
   9   9   4       79.72       57.73      9.77 o 
  10   9   4       74.59       85.56     11.10 o 
  11   9   4       80.05       80.10     11.34 o 
  12   9   4       17.09       27.62     12.48 o 
   0  10   4      775.23      798.22     17.63 o 
   1  10   4      180.23      173.40      6.27 o 
   2  10   4        7.44        9.36      3.17 o 
   3  10   4      215.62      232.16      8.13 o 
   4  10   4       39.25       57.03      4.66 o 
   5  10   4      553.06      568.25     12.95 o 
   6  10   4      173.92      160.91      9.72 o 
   7  10   4     2051.75     2078.63     32.78 o 
   8  10   4      546.32      590.87     20.10 o 
   9  10   4      390.79      458.58     19.16 o 
  10  10   4       52.71       67.71     10.32 o 
  11  10   4      228.35      242.45     17.49 o 
   1  11   4      366.48      348.13      8.82 o 
   2  11   4      533.56      503.89     10.29 o 
   3  11   4      642.39      658.82     11.40 o 
   4  11   4      452.18      451.26     11.86 o 
   5  11   4      786.86      826.66     15.93 o 
   6  11   4       79.65       84.78      9.41 o 
   7  11   4     2160.61     2213.14     34.31 o 
   8  11   4       66.11       55.72      8.77 o 
   9  11   4       35.93       27.30     10.50 o 
  10  11   4       15.03       27.83     10.41 o 
  11  11   4        3.47       17.85     10.54 o 
   0  12   4      266.52      319.23     13.48 o 
   1  12   4       70.37       88.16      5.54 o 
   2  12   4      289.25      306.38      8.57 o 
   3  12   4      239.36      274.27      8.73 o 
   4  12   4       48.44       65.69      6.49 o 
   5  12   4       89.45       92.03      7.37 o 
   6  12   4       50.53       35.83      7.85 o 
   7  12   4      360.52      352.98     15.38 o 
   8  12   4      352.29      360.53     16.54 o 
   9  12   4        2.02        2.48      8.63 o 
  10  12   4       17.08       31.74     12.44 o 
  11  12   4      178.45      177.70     16.23 o 
   1  13   4      377.41      377.27     10.24 o 
   2  13   4      130.77      140.30      7.48 o 
   3  13   4        6.12        4.61      4.85 o 
   4  13   4       60.03       46.68      7.18 o 
   5  13   4        0.27       -3.24      4.33 o 
   6  13   4        0.16        0.79      5.20 o 
   7  13   4        5.42        8.46      6.64 o 
   8  13   4       57.04       63.87     13.15 o 
   9  13   4        1.57       11.24      8.99 o 
  10  13   4        8.34        6.01     11.81 o 
   0  14   4      625.61      677.73     19.70 o 
   1  14   4      272.70      298.90      9.75 o 
   2  14   4      106.76      105.20      6.79 o 
   3  14   4       39.42       37.78      6.41 o 
   4  14   4      291.68      337.81     16.98 o 
   5  14   4      178.63      181.85     13.03 o 
   6  14   4       33.04       34.06      8.10 o 
   7  14   4       38.53       35.40      8.90 o 
   8  14   4       22.70        7.12      9.31 o 
   9  14   4       20.66       18.43      9.92 o 
  10  14   4        0.76      -11.76      9.59 o 
   1  15   4      232.16      244.78     10.02 o 
   2  15   4      485.55      511.11     14.38 o 
   3  15   4       42.05       28.88      6.12 o 
   4  15   4      136.14       97.78      9.80 o 
   5  15   4        5.86        3.46      5.44 o 
   6  15   4       19.95       13.40      7.87 o 
   7  15   4       23.42       17.72      9.44 o 
   8  15   4       76.07       81.03     13.08 o 
   9  15   4       88.63       98.26     13.03 o 
   0  16   4      411.59      467.07     21.80 o 
   1  16   4        1.59        2.30      5.09 o 
   2  16   4       41.71       45.50      6.87 o 
   3  16   4       18.49       27.18      6.38 o 
   4  16   4       21.47        9.70      7.18 o 
   5  16   4     1052.77      997.16     25.58 o 
   6  16   4       10.67       -1.54      9.27 o 
   7  16   4      117.32      118.14     13.03 o 
   8  16   4        3.87       -9.43      9.77 o 
   1  17   4     2360.43     2410.82     33.33 o 
   2  17   4      962.90     1021.12     20.40 o 
   3  17   4      399.59      395.50     21.55 o 
   4  17   4      304.11      318.66     16.08 o 
   5  17   4       97.02       96.07     11.37 o 
   6  17   4        1.67        6.28      9.31 o 
   7  17   4        0.00        3.84      9.41 o 
   8  17   4       14.51       40.24     12.48 o 
   0  18   4       20.17        9.81      8.77 o 
   1  18   4        1.06        4.74      7.20 o 
   2  18   4       53.92       81.13      9.85 o 
   3  18   4        1.07       -1.60      7.12 o 
   4  18   4       94.26       94.28     12.71 o 
   5  18   4       33.26       33.19     10.41 o 
   6  18   4       13.59       18.10     11.95 o 
   7  18   4       23.06        6.06      9.65 o 
   1  19   4      114.48      136.15     12.48 o 
   2  19   4       11.74        0.29      7.70 o 
   3  19   4       64.56       66.72     13.38 o 
   4  19   4       81.33       96.43     13.93 o 
   5  19   4        1.03       -2.66      9.44 o 
   6  19   4        7.84       16.60     13.08 o 
   0  20   4      646.57      680.69     33.62 o 
   1  20   4       47.60       46.15     10.22 o 
   2  20   4        3.39       -3.17     12.12 o 
   3  20   4        0.66       -7.68      9.77 o 
   4  20   4       29.98       50.49     12.83 o 
   5  20   4       39.61       51.77     12.71 o 
   1  21   4       76.16       83.60     16.98 o 
   2  21   4        2.45       -3.46     11.52 o 
   3  21   4        0.39       -7.65     10.35 o 
   1   1   5     2520.41     2380.23     16.93 o 
   2   1   5     1055.06     1108.52      9.59 o 
   3   1   5        5.28       11.23      1.88 o 
   4   1   5      442.74      421.42      8.11 o 
   5   1   5     2464.31     2556.90     21.55 o 
   6   1   5     1680.82     1708.31     18.22 o 
   7   1   5       56.64       63.63      4.59 o 
   8   1   5      342.81      340.56     11.11 o 
   9   1   5        5.36        5.73      4.61 o 
  10   1   5      105.81      132.80      8.92 o 
  11   1   5      242.68      213.96     15.70 o 
  12   1   5       13.38       14.50      9.92 o 
  13   1   5        0.36       13.14     11.40 o 
   0   2   5     3882.81     4121.67     42.41 o 
   1   2   5    47475.61    45601.39    272.21 o 
   2   2   5     3468.56     3165.07     22.23 o 
   3   2   5       14.50       17.91      2.01 o 
   4   2   5      758.23      757.02      9.66 o 
   5   2   5     5749.07     6232.79     43.74 o 
   6   2   5      547.64      549.90      9.12 o 
   7   2   5      635.82      622.41     10.38 o 
   8   2   5      549.38      525.46     11.67 o 
   9   2   5      305.90      295.15     11.65 o 
  10   2   5        0.16       -7.76      5.17 o 
  11   2   5        0.09        1.22      6.80 o 
  12   2   5       23.83       47.32     13.45 o 
  13   2   5        0.06        7.69     11.67 o 
   1   3   5    17793.81    17884.84    113.90 o 
   2   3   5     1593.23     1551.40     13.63 o 
   3   3   5     6881.83     7015.44     48.80 o 
   4   3   5       17.04        5.38      2.46 o 
   5   3   5       26.26       16.44      2.58 o 
   6   3   5      426.84      565.22      8.78 o 
   7   3   5      186.22      219.46      7.91 o 
   8   3   5      179.50      187.35      7.96 o 
   9   3   5      210.77      227.79      9.90 o 
  10   3   5        0.00       -5.29      6.35 o 
  11   3   5      167.78      145.67     12.40 o 
  12   3   5       17.91       28.24     10.41 o 
  13   3   5      104.48      135.27     17.22 o 
   0   4   5    63459.96    60230.38    557.57 o 
   1   4   5     7099.31     7092.27     48.43 o 
   2   4   5       75.74       61.37      2.91 o 
   3   4   5     1222.27     1320.13     13.16 o 
   4   4   5      458.29      499.28      8.02 o 
   5   4   5      122.78      149.81      5.73 o 
   6   4   5     1208.81     1231.19     15.69 o 
   7   4   5       23.09       18.02      4.02 o 
   8   4   5      383.76      404.11     10.89 o 
   9   4   5      179.23      181.58     10.14 o 
  10   4   5      672.48      630.88     19.31 o 
  11   4   5       96.82      108.25     11.61 o 
  12   4   5        0.41       -7.79      8.38 o 
   1   5   5      312.92      314.97      5.38 o 
   2   5   5     8920.87     8447.83     54.85 o 
   3   5   5      642.66      719.69      9.41 o 
   4   5   5      686.67      746.09      9.98 o 
   5   5   5       73.70       88.06      4.97 o 
   6   5   5      652.25      612.97     10.65 o 
   7   5   5       87.37       93.62      5.73 o 
   8   5   5      309.52      288.54     10.66 o 
   9   5   5      391.25      369.75     13.62 o 
  10   5   5      337.45      343.82     14.70 o 
  11   5   5       32.08       32.02     10.79 o 
  12   5   5       80.67       83.56     11.89 o 
   0   6   5      255.47      321.40     17.86 o 
   1   6   5     2956.20     2881.02     22.25 o 
   2   6   5     3586.99     3513.75     25.93 o 
   3   6   5    13530.26    14297.53     90.53 o 
   4   6   5     2041.05     2037.88     19.49 o 
   5   6   5     2788.08     2773.37     25.12 o 
   6   6   5      218.79      217.21      7.50 o 
   7   6   5       52.83       43.31      5.25 o 
   8   6   5     2045.99     2032.58     27.76 o 
   9   6   5      158.93      180.60     11.84 o 
  10   6   5     1283.44     1287.10     24.97 o 
  11   6   5      114.03      146.66     12.40 o 
  12   6   5        1.32       -4.92      8.51 o 
   1   7   5     2621.10     2488.78     20.14 o 
   2   7   5      616.80      634.98      9.26 o 
   3   7   5      304.29      325.85      6.58 o 
   4   7   5     2602.36     2592.07     23.61 o 
   5   7   5        5.65       10.24      3.33 o 
   6   7   5      322.31      267.67      8.94 o 
   7   7   5        5.95        2.30      4.51 o 
   8   7   5     1246.97     1271.77     27.42 o 
   9   7   5     1003.95      975.33     21.31 o 
  10   7   5        0.56       -5.48      7.01 o 
  11   7   5        0.02       -3.58      7.20 o 
  12   7   5        2.58      -10.16      9.92 o 
   0   8   5     1344.93     1411.00     22.10 o 
   1   8   5      492.14      509.25      7.98 o 
   2   8   5      183.91      179.17      5.13 o 
   3   8   5      857.40      904.10     10.98 o 
   4   8   5      433.82      478.53      8.10 o 
   5   8   5      756.63      772.16     12.34 o 
   6   8   5       49.84       41.83      6.22 o 
   7   8   5        0.86        5.63      4.80 o 
   8   8   5     1039.58     1134.94     28.95 o 
   9   8   5      382.04      400.51     16.13 o 
  10   8   5       41.05       56.39      9.28 o 
  11   8   5       50.85       45.33      9.19 o 
  12   8   5        3.04       -8.27      9.92 o 
   1   9   5      473.09      529.91      8.93 o 
   2   9   5     1908.31     2165.86     19.67 o 
   3   9   5     1287.60     1359.22     14.58 o 
   4   9   5      290.92      309.51     10.93 o 
   5   9   5      203.93      234.03      9.40 o 
   6   9   5       17.52       21.81      6.31 o 
   7   9   5     3044.46     3011.19     34.82 o 
   8   9   5     2075.30     2086.89     31.24 o 
   9   9   5      163.07      168.68     11.66 o 
  10   9   5       47.17       55.08      9.06 o 
  11   9   5       58.79       66.96     10.52 o 
   0  10   5      927.60     1040.78     20.02 o 
   1  10   5     1677.65     1710.41     17.25 o 
   2  10   5      594.78      662.95      9.81 o 
   3  10   5      209.51      208.73      6.69 o 
   4  10   5       85.64       96.67      6.55 o 
   5  10   5      286.41      306.39     12.22 o 
   6  10   5      146.67      164.02      9.13 o 
   7  10   5      411.47      467.52     22.20 o 
   8  10   5     2930.75     2993.31     42.73 o 
   9  10   5      360.47      393.20     16.59 o 
  10  10   5        0.06       14.33     11.79 o 
  11  10   5      107.95      133.79     17.48 o 
   1  11   5       97.18      107.98      5.39 o 
   2  11   5       95.11       97.53      5.06 o 
   3  11   5     1758.76     1763.55     20.67 o 
   4  11   5        0.96        5.11      5.01 o 
   5  11   5      348.66      386.24     12.33 o 
   6  11   5      588.37      592.70     14.55 o 
   7  11   5        0.74        9.45      6.77 o 
   8  11   5      877.50      824.85     21.29 o 
   9  11   5      156.76      180.19     13.10 o 
  10  11   5      103.05      142.37     12.73 o 
  11  11   5       52.78       37.47     11.92 o 
   0  12   5      840.59      830.61     19.14 o 
   1  12   5       82.44       73.09      4.87 o 
   2  12   5      595.21      635.41     13.29 o 
   3  12   5      166.04      183.45     10.45 o 
   4  12   5        1.03        1.41      4.51 o 
   5  12   5        0.76        0.00      4.87 o 
   6  12   5        2.22        1.84      6.22 o 
   7  12   5       33.95       35.48      7.76 o 
   8  12   5       47.67       37.35     10.39 o 
   9  12   5       10.36        6.83      8.55 o 
  10  12   5       37.74       15.01      9.65 o 
   1  13   5        5.85        1.04      3.59 o 
   2  13   5        2.89       -5.59      4.00 o 
   3  13   5       73.25       64.48      8.06 o 
   4  13   5       23.09       23.88      5.77 o 
   5  13   5      218.48      224.42     10.74 o 
   6  13   5       32.83       60.88      8.33 o 
   7  13   5        1.72       11.46      5.96 o 
   8  13   5       23.59       17.97      7.80 o 
   9  13   5        2.87       -6.54      9.03 o 
  10  13   5       28.39       23.63     11.93 o 
   0  14   5      565.78      582.43     18.41 o 
   1  14   5      378.89      404.88     11.39 o 
   2  14   5      102.82       95.65      7.47 o 
   3  14   5        4.48        3.20      5.30 o 
   4  14   5       15.00        4.89      4.99 o 
   5  14   5      694.60      677.85     17.47 o 
   6  14   5      157.18      139.04     10.30 o 
   7  14   5        0.01        4.76      6.33 o 
   8  14   5      200.76      221.05     15.60 o 
   9  14   5        6.07        2.90      9.65 o 
  10  14   5        0.03       -6.42     10.22 o 
   1  15   5       54.73       66.22      7.11 o 
   2  15   5       28.00        1.21      6.31 o 
   3  15   5        1.90       -6.50      4.33 o 
   4  15   5        3.49        0.48      5.67 o 
   5  15   5      167.11      147.24     10.92 o 
   6  15   5      751.44      763.79     26.10 o 
   7  15   5        6.63       -2.86      8.48 o 
   8  15   5       14.56       10.16      9.21 o 
   9  15   5        2.27        7.20     10.54 o 
   0  16   5      247.65      263.35     17.57 o 
   1  16   5      113.39      120.64      9.04 o 
   2  16   5      168.43      151.12     10.30 o 
   3  16   5      211.34      182.48     10.70 o 
   4  16   5        9.21        0.58      6.52 o 
   5  16   5       69.25       53.11      8.33 o 
   6  16   5        5.23        0.71      8.63 o 
   7  16   5       17.01       16.99     10.54 o 
   8  16   5        1.54       -1.18      9.65 o 
   1  17   5      423.42      432.45     17.48 o 
   2  17   5      604.00      634.40     18.72 o 
   3  17   5      406.18      422.77     16.59 o 
   4  17   5      652.85      627.16     18.89 o 
   5  17   5      290.17      293.34     16.93 o 
   6  17   5       32.29       24.35      9.65 o 
   7  17   5        0.85      -11.24      8.99 o 
   8  17   5       67.27       36.39     12.12 o 
   0  18   5      289.58      302.52     32.95 o 
   1  18   5      318.98      361.71     16.60 o 
   2  18   5      159.91      178.39     11.75 o 
   3  18   5       83.62       90.87     10.65 o 
   4  18   5       32.43       39.96      9.49 o 
   5  18   5       87.68       62.35     11.37 o 
   6  18   5       18.55       17.57     10.54 o 
   7  18   5        0.20       -7.70      8.82 o 
   1  19   5       63.31       57.00     10.02 o 
   2  19   5        3.73        1.15      7.20 o 
   3  19   5        0.01        1.77      8.63 o 
   4  19   5       13.32       26.99     11.00 o 
   5  19   5        3.94        0.53      9.65 o 
   6  19   5       12.25      -10.59     10.51 o 
   0  20   5      205.97      253.13     22.95 o 
   1  20   5       15.47       15.75      8.40 o 
   2  20   5       14.56       -1.84     10.30 o 
   3  20   5       77.29       84.58     13.93 o 
   4  20   5        1.26        9.22     11.00 o 
   1  21   5       23.32        7.24     11.00 o 
   2  21   5        1.18        2.05     11.40 o 
   3  21   5      135.01      109.26     19.00 o 
   0   0   6    21337.73    19562.56    238.52 o 
   1   0   6       41.73       52.19      4.12 o 
   2   0   6     5220.13     5280.18     54.37 o 
   3   0   6        3.56       -3.09      2.06 o 
   4   0   6      118.54      129.54      6.81 o 
   5   0   6        1.85        2.99      3.17 o 
   6   0   6      166.65      159.89      8.50 o 
   7   0   6      175.31      220.59     10.55 o 
   8   0   6      118.20      142.90     10.63 o 
   9   0   6       14.05       19.15      7.92 o 
  10   0   6        0.44       -6.14      6.81 o 
  11   0   6        1.35        9.73     10.18 o 
  12   0   6       74.70       76.79     15.96 o 
  13   0   6       33.52       27.65     27.65 o 
   1   1   6     2914.78     2732.36     19.48 o 
   2   1   6     3170.11     3068.72     21.72 o 
   3   1   6     3021.75     2907.50     21.95 o 
   4   1   6     6505.78     6259.36     44.86 o 
   5   1   6      166.46      198.20      5.75 o 
   6   1   6     5231.95     5728.65     42.32 o 
   7   1   6      118.99      147.52      6.09 o 
   8   1   6       40.97       45.09      4.91 o 
   9   1   6      227.86      214.56      9.98 o 
  10   1   6        9.45        3.05      5.07 o 
  11   1   6      106.98       99.37     10.52 o 
  12   1   6      297.81      318.88     20.14 o 
  13   1   6       51.37       35.84     13.07 o 
   0   2   6   511805.84   454116.91   4282.59 o 
   1   2   6    16469.07    16222.77     99.06 o 
   2   2   6     1089.75     1118.52      9.98 o 
   3   2   6        6.35        4.90      1.88 o 
   4   2   6      119.83      101.89      3.81 o 
   5   2   6     1052.14     1016.95     12.13 o 
   6   2   6       18.95       14.38      2.40 o 
   7   2   6       72.69       89.65      5.92 o 
   8   2   6      165.39      160.97      8.06 o 
   9   2   6      114.10      119.87      7.80 o 
  10   2   6      198.02      133.94     11.75 o 
  11   2   6      156.17      133.30     12.92 o 
  12   2   6       40.57       88.17     13.77 o 
  13   2   6       16.08        0.68     13.29 o 
   1   3   6     6279.93     6564.62     44.90 o 
   2   3   6    14621.72    14194.84     92.25 o 
   3   3   6        7.41        9.66      2.42 o 
   4   3   6       11.62       -0.66      2.27 o 
   5   3   6       92.72       99.76      4.78 o 
   6   3   6       53.92       60.69      4.16 o 
   7   3   6     1414.44     1303.45     16.67 o 
   8   3   6        5.86        7.46      4.39 o 
   9   3   6      239.78      267.73     10.64 o 
  10   3   6      140.96      134.72     10.30 o 
  11   3   6      420.73      437.57     18.81 o 
  12   3   6       19.62       16.13      9.41 o 
   0   4   6    24012.30    22324.38    392.49 o 
   1   4   6     8143.29     7994.27     54.38 o 
   2   4   6     1113.72     1000.87     11.57 o 
   3   4   6      631.49      604.03     10.14 o 
   4   4   6      395.36      408.48      8.79 o 
   5   4   6        0.02        9.06      3.02 o 
   6   4   6      185.94      176.60      6.62 o 
   7   4   6        0.02        6.78      3.50 o 
   8   4   6     2043.19     1903.67     23.85 o 
   9   4   6       23.28       21.70      5.79 o 
  10   4   6       16.47       26.33      8.71 o 
  11   4   6       53.35       64.35     10.14 o 
  12   4   6       59.29       42.72     10.02 o 
   1   5   6      714.74      749.89      8.13 o 
   2   5   6     1952.95     1886.79     18.17 o 
   3   5   6    15531.79    16290.68    112.71 o 
   4   5   6     1860.12     1854.95     17.96 o 
   5   5   6        3.93       -1.38      3.02 o 
   6   5   6        7.69        2.30      4.44 o 
   7   5   6      142.04      136.16      7.30 o 
   8   5   6     1581.26     1485.65     20.88 o 
   9   5   6      279.34      293.07     14.20 o 
  10   5   6      503.97      477.40     17.47 o 
  11   5   6       10.24       10.01      8.38 o 
  12   5   6        8.08       10.68      8.90 o 
   0   6   6       47.87       38.62      4.17 o 
   1   6   6     4502.85     4720.51     33.30 o 
   2   6   6     3521.01     3633.11     28.81 o 
   3   6   6     3595.01     4061.13     29.94 o 
   4   6   6      986.49     1150.25     13.65 o 
   5   6   6      200.13      225.60      6.70 o 
   6   6   6        2.73       -3.95      3.21 o 
   7   6   6      233.32      225.23     10.11 o 
   8   6   6        1.75       53.41      7.70 o 
   9   6   6       15.52       25.57      7.76 o 
  10   6   6       55.18       39.14      8.17 o 
  11   6   6       17.42       14.27      8.74 o 
  12   6   6       11.61       11.83      9.29 o 
   1   7   6        0.30        0.00      2.01 o 
   2   7   6      812.43      772.41      9.31 o 
   3   7   6     4526.44     4838.80     34.99 o 
   4   7   6     3153.99     3114.13     26.86 o 
   5   7   6        0.45        2.59      2.69 o 
   6   7   6        1.11        4.14      4.16 o 
   7   7   6       31.24       30.77      6.01 o 
   8   7   6     1194.92     1196.74     22.03 o 
   9   7   6       13.43       35.71      8.15 o 
  10   7   6      481.31      518.28     18.38 o 
  11   7   6       45.91       28.95      9.34 o 
  12   7   6       22.28       34.10     10.02 o 
   0   8   6      135.25       75.47      6.44 o 
   1   8   6       74.52       99.16      4.08 o 
   2   8   6      263.41      322.69      6.78 o 
   3   8   6      297.50      319.37      7.41 o 
   4   8   6      130.41      165.22      6.05 o 
   5   8   6      210.93      240.80      9.31 o 
   6   8   6       31.66       28.69      5.30 o 
   7   8   6        0.08        7.97      5.38 o 
   8   8   6     1154.33     1145.11     22.72 o 
   9   8   6       91.49       78.17      9.42 o 
  10   8   6        0.06       -1.62      7.01 o 
  11   8   6        5.71        0.68      8.17 o 
  12   8   6        3.08       -6.50     10.65 o 
   1   9   6      421.80      413.72      8.85 o 
   2   9   6       86.24       99.60      4.80 o 
   3   9   6      284.08      300.16     10.30 o 
   4   9   6      485.42      574.48     12.08 o 
   5   9   6        6.03        3.19      4.16 o 
   6   9   6       16.94       19.66      5.47 o 
   7   9   6      330.52      320.57     12.67 o 
   8   9   6       10.81        9.51      7.82 o 
   9   9   6      264.98      221.26     12.49 o 
  10   9   6       71.24       71.48      9.83 o 
  11   9   6       18.59       11.88      8.66 o 
   0  10   6      205.83      172.17      8.31 o 
   1  10   6       70.82       92.18      4.63 o 
   2  10   6      795.04      831.88     11.41 o 
   3  10   6        8.65        8.64      3.76 o 
   4  10   6      893.96      893.28     15.61 o 
   5  10   6       67.63       56.05      5.89 o 
   6  10   6        6.32       12.06      5.21 o 
   7  10   6      483.77      473.49     21.01 o 
   8  10   6     1023.38     1039.66     25.89 o 
   9  10   6       95.37       93.43     10.30 o 
  10  10   6      243.83      225.09     15.76 o 
  11  10   6      146.29      181.87     16.79 o 
   1  11   6       25.27       46.01      4.14 o 
   2  11   6      233.81      261.15      9.45 o 
   3  11   6      714.83      685.81     13.91 o 
   4  11   6      458.80      474.63     12.22 o 
   5  11   6      117.41      105.09      7.70 o 
   6  11   6       12.96       11.37      5.47 o 
   7  11   6       73.21       77.18      9.19 o 
   8  11   6        5.54       22.81      7.52 o 
   9  11   6      136.03      153.11     11.97 o 
  10  11   6        3.89       19.26      8.74 o 
  11  11   6        0.09        0.56     10.22 o 
   0  12   6      130.55      135.24      8.17 o 
   1  12   6      310.22      339.45      9.49 o 
   2  12   6       25.24       22.40      4.18 o 
   3  12   6      363.47      356.62     13.68 o 
   4  12   6      282.97      250.75     10.47 o 
   5  12   6      167.53      166.16     11.05 o 
   6  12   6        7.10       10.66      6.12 o 
   7  12   6      101.32      117.38     10.12 o 
   8  12   6      216.37      230.10     12.95 o 
   9  12   6       62.32       79.52     10.12 o 
  10  12   6       19.28       19.04      9.58 o 
   1  13   6      806.08      798.99     14.44 o 
   2  13   6      362.84      342.07     10.64 o 
   3  13   6      696.26      663.91     14.79 o 
   4  13   6       15.26       11.28      5.67 o 
   5  13   6        2.26       -4.75      5.05 o 
   6  13   6     1426.16     1349.33     24.77 o 
   7  13   6       62.08       80.45     10.36 o 
   8  13   6      227.92      231.27     13.58 o 
   9  13   6       10.90        8.06      9.11 o 
  10  13   6        4.00       -2.07      9.70 o 
   0  14   6     1048.78     1094.28     47.70 o 
   1  14   6       31.94       34.80      5.88 o 
   2  14   6      127.64      129.93      8.10 o 
   3  14   6        2.27       -3.97      5.35 o 
   4  14   6      162.87      178.93     10.16 o 
   5  14   6      196.26      152.63      9.55 o 
   6  14   6      677.21      607.77     18.57 o 
   7  14   6        1.93        5.90      7.57 o 
   8  14   6      244.41      256.87     17.13 o 
   9  14   6      109.35      119.57     13.56 o 
   1  15   6        3.45       10.37      6.52 o 
   2  15   6       61.68       67.97      7.68 o 
   3  15   6       48.30       38.05      7.82 o 
   4  15   6      246.78      210.18     10.82 o 
   5  15   6       11.07       14.09      7.40 o 
   6  15   6       85.22       71.35      9.28 o 
   7  15   6       40.26       50.59      9.58 o 
   8  15   6       18.20        7.91     11.33 o 
   9  15   6        0.05        6.14     10.22 o 
   0  16   6     1239.81     1238.46     41.23 o 
   1  16   6        0.11       12.23      6.77 o 
   2  16   6      711.07      719.26     18.04 o 
   3  16   6       76.40       76.58      9.34 o 
   4  16   6       32.14       58.13      7.95 o 
   5  16   6       30.31       18.30      7.63 o 
   6  16   6       15.16       19.90      8.02 o 
   7  16   6       24.15       27.56     10.69 o 
   8  16   6       85.57       80.84     12.79 o 
   1  17   6       22.78       13.97      7.57 o 
   2  17   6       25.94       14.46      7.84 o 
   3  17   6       49.30       52.36      9.34 o 
   4  17   6       41.01       44.47      8.48 o 
   5  17   6       85.86       63.51      9.42 o 
   6  17   6       82.66       60.97     13.23 o 
   7  17   6        4.31       -0.79     10.63 o 
   0  18   6       53.66       73.97     17.32 o 
   1  18   6      478.15      500.01     20.57 o 
   2  18   6       31.54       29.97      8.17 o 
   3  18   6       83.95      113.30     11.10 o 
   4  18   6       53.91       44.66      9.43 o 
   5  18   6       57.46       61.82     11.37 o 
   6  18   6        5.97        5.72     10.22 o 
   7  18   6       34.63       40.62     11.13 o 
   1  19   6       95.93      104.99     11.34 o 
   2  19   6       37.17       62.53     10.45 o 
   3  19   6       53.63       55.99      9.91 o 
   4  19   6       44.83       50.98     10.89 o 
   5  19   6        0.40       13.58     11.24 o 
   6  19   6        1.36        5.45     10.22 o 
   0  20   6      848.66      827.58     36.29 o 
   1  20   6       12.33       14.59      9.41 o 
   2  20   6        1.49        2.07      9.11 o 
   3  20   6        1.00       10.92     11.40 o 
   4  20   6        0.40       -2.80     11.00 o 
   1  21   6       96.30      119.60     13.29 o 
   2  21   6       31.09       13.47     11.85 o 
   1   1   7      165.88      138.20      3.82 o 
   2   1   7      109.77       86.54      3.34 o 
   3   1   7      314.06      313.25      5.83 o 
   4   1   7      611.96      639.36      8.57 o 
   5   1   7       16.49        8.78      2.69 o 
   6   1   7        5.13       16.70      2.95 o 
   7   1   7       76.13       93.78      5.21 o 
   8   1   7       34.35       41.02      5.15 o 
   9   1   7       63.44       71.05      6.83 o 
  10   1   7       14.86        3.97      5.66 o 
  11   1   7      120.77      127.46     12.66 o 
  12   1   7       30.99        9.87     11.00 o 
  13   1   7        0.50        9.83     13.53 o 
   0   2   7   125345.11   123145.91   1144.80 o 
   1   2   7        3.56        4.03      2.20 o 
   2   2   7     1987.17     2011.43     16.02 o 
   3   2   7      410.76      403.92      5.85 o 
   4   2   7      789.35      682.58     11.15 o 
   5   2   7      906.47     1006.04     14.82 o 
   6   2   7       41.64       31.46      3.58 o 
   7   2   7      303.00      319.55      9.27 o 
   8   2   7      307.09      312.70      9.87 o 
   9   2   7       13.92        3.20      5.21 o 
  10   2   7       93.34       68.99      8.13 o 
  11   2   7       57.76       65.59     10.99 o 
  12   2   7       10.03        8.08      9.21 o 
   1   3   7     2479.55     2483.43     18.64 o 
   2   3   7     5537.85     5415.73     38.77 o 
   3   3   7      651.77      639.90      7.76 o 
   4   3   7      997.79      988.59     11.60 o 
   5   3   7      249.09      248.71      6.94 o 
   6   3   7      540.25      564.56     10.64 o 
   7   3   7        0.11        1.22      5.00 o 
   8   3   7     1186.22     1191.10     18.58 o 
   9   3   7       88.87      102.66      7.80 o 
  10   3   7        2.01       -6.82      8.49 o 
  11   3   7      239.10      224.15     14.37 o 
  12   3   7       59.27       59.67     11.54 o 
   0   4   7    44155.23    43322.46    402.18 o 
   1   4   7       19.71       15.16      2.46 o 
   2   4   7      330.57      322.35      6.71 o 
   3   4   7      580.82      644.75      8.29 o 
   4   4   7        4.82        4.00      2.27 o 
   5   4   7     2898.34     2677.45     24.42 o 
   6   4   7      432.84      456.84      9.36 o 
   7   4   7      439.08      434.89     11.32 o 
   8   4   7      672.49      666.30     14.20 o 
   9   4   7       43.92       47.04      7.35 o 
  10   4   7        3.65        1.13      7.32 o 
  11   4   7        2.76       -1.23      8.08 o 
  12   4   7        0.02      -13.49      8.99 o 
   1   5   7      108.24       95.87      4.02 o 
   2   5   7     7569.93     7231.04     53.83 o 
   3   5   7     3319.75     3591.94     30.47 o 
   4   5   7     2004.22     1967.16     18.77 o 
   5   5   7     1207.62     1264.01     14.99 o 
   6   5   7      586.43      628.96     13.45 o 
   7   5   7       69.39       84.10      6.53 o 
   8   5   7        2.17       22.27      6.55 o 
   9   5   7      670.10      704.82     16.69 o 
  10   5   7       90.81      111.68     10.65 o 
  11   5   7       52.78       33.17      9.11 o 
  12   5   7       19.47       17.97      9.11 o 
   0   6   7     5216.50     5161.77     50.91 o 
   1   6   7       93.90      102.35      3.96 o 
   2   6   7    21677.82    22127.16    150.91 o 
   3   6   7     2488.20     2534.24     24.03 o 
   4   6   7     2921.94     2800.62     24.80 o 
   5   6   7       62.13       63.33      4.11 o 
   6   6   7      256.90      242.51     10.20 o 
   7   6   7       88.29      101.61      7.35 o 
   8   6   7    10243.71    10266.68     86.80 o 
   9   6   7        2.75       -0.53      6.80 o 
  10   6   7      230.60      232.38     13.35 o 
  11   6   7       12.18        6.54      8.24 o 
  12   6   7       56.41       40.46     10.32 o 
   1   7   7      554.59      561.58      8.01 o 
   2   7   7     1855.81     1784.46     18.92 o 
   3   7   7      161.48      174.98      6.80 o 
   4   7   7     2149.04     2154.71     20.60 o 
   5   7   7        3.34       -3.50      3.43 o 
   6   7   7      892.18      806.50     16.48 o 
   7   7   7        4.89       -2.85      4.85 o 
   8   7   7     1287.68     1295.07     29.67 o 
   9   7   7        0.74       20.55      7.01 o 
  10   7   7       90.70      117.86     10.63 o 
  11   7   7        0.58       -6.58      8.71 o 
  12   7   7       20.49       -2.65      9.11 o 
   0   8   7     5649.02     5274.73     57.89 o 
   1   8   7       72.90       75.10      3.89 o 
   2   8   7     1431.16     1434.25     14.33 o 
   3   8   7      342.41      399.09      6.87 o 
   4   8   7        0.89       -1.15      3.40 o 
   5   8   7      121.98      133.16      7.68 o 
   6   8   7      401.75      396.26     12.13 o 
   7   8   7      153.77      155.69      9.13 o 
   8   8   7       17.14       25.08      9.29 o 
   9   8   7       37.39       46.96      8.33 o 
  10   8   7        0.32        9.61      7.40 o 
  11   8   7        3.25        7.21      9.34 o 
  12   8   7       26.00       29.09     10.65 o 
   1   9   7      373.00      392.69      7.85 o 
   2   9   7      439.63      480.49      7.95 o 
   3   9   7     2048.94     2054.39     20.58 o 
   4   9   7       60.07       59.46      5.89 o 
   5   9   7        0.79        3.15      4.58 o 
   6   9   7        8.35        2.37      4.62 o 
   7   9   7      783.59      821.71     17.64 o 
   8   9   7       55.76       67.70      9.34 o 
   9   9   7       68.65       86.83      9.42 o 
  10   9   7        5.38        9.48      7.40 o 
  11   9   7        6.69        9.92      8.50 o 
   0  10   7      477.58      447.30     11.64 o 
   1  10   7      102.65      103.88      4.93 o 
   2  10   7      701.59      702.41     10.94 o 
   3  10   7       29.61       30.79      4.29 o 
   4  10   7      279.05      254.43     10.16 o 
   5  10   7       36.93       36.71      5.77 o 
   6  10   7       20.46       25.10      5.67 o 
   7  10   7      270.54      268.24     12.28 o 
   8  10   7      770.69      787.20     19.55 o 
   9  10   7        0.75        5.73      7.01 o 
  10  10   7       11.92       20.27      8.17 o 
  11  10   7        2.41        3.16      8.74 o 
   1  11   7       99.66       99.86      5.27 o 
   2  11   7      191.25      206.75      7.31 o 
   3  11   7      439.89      458.77     12.16 o 
   4  11   7       20.67       25.63      5.13 o 
   5  11   7        1.76        6.19      5.13 o 
   6  11   7        0.57       -3.64      5.56 o 
   7  11   7       15.43       30.72      8.08 o 
   8  11   7       50.34       52.36      8.85 o 
   9  11   7       78.84       97.15     10.30 o 
  10  11   7        0.67        2.85      8.02 o 
  11  11   7       46.47       53.59     11.26 o 
   0  12   7     4590.73     4259.83     54.17 o 
   1  12   7       73.92       83.34      5.75 o 
   2  12   7      242.37      234.02      8.90 o 
   3  12   7      100.60      105.07      7.24 o 
   4  12   7      333.74      317.20     12.16 o 
   5  12   7       90.90      118.11      9.21 o 
   6  12   7      410.91      419.19     13.76 o 
   7  12   7        0.45       11.00      7.82 o 
   8  12   7      425.71      426.49     17.05 o 
   9  12   7      176.06      189.76     12.88 o 
  10  12   7      152.91      201.52     15.04 o 
   1  13   7        2.56        8.84      4.69 o 
   2  13   7       25.30       17.39      5.30 o 
   3  13   7      329.28      370.17     12.74 o 
   4  13   7       18.05       20.82      6.01 o 
   5  13   7      119.68      144.62      9.26 o 
   6  13   7       90.27      118.47     10.30 o 
   7  13   7        8.96       20.84      8.74 o 
   8  13   7      323.29      388.18     17.00 o 
   9  13   7        0.30       -5.39     10.79 o 
  10  13   7        1.31       -0.31     11.68 o 
   0  14   7     8666.81     8588.29    111.11 o 
   1  14   7     1377.50     1381.53     21.46 o 
   2  14   7       88.52       56.08      7.20 o 
   3  14   7      126.34      132.73      8.80 o 
   4  14   7       55.11       33.35      6.55 o 
   5  14   7       83.78       49.82      7.70 o 
   6  14   7      106.51      113.03     10.12 o 
   7  14   7       67.62       56.44      9.34 o 
   8  14   7      193.79      203.61     12.95 o 
   9  14   7        0.13       16.89     11.40 o 
   1  15   7       57.80       46.79      6.87 o 
   2  15   7     1867.69     1773.79     33.28 o 
   3  15   7       37.34       20.25      6.12 o 
   4  15   7      181.86      191.21     10.82 o 
   5  15   7        8.22        7.60      9.58 o 
   6  15   7       10.93       -0.79      7.40 o 
   7  15   7      306.20      295.87     19.29 o 
   8  15   7       23.89       11.89      8.94 o 
   9  15   7        6.46       14.48     12.37 o 
   0  16   7       56.10       65.89     13.97 o 
   1  16   7        4.37       10.96      7.01 o 
   2  16   7        0.14        4.85      6.83 o 
   3  16   7       43.04       50.55      7.61 o 
   4  16   7       34.57       18.67      7.05 o 
   5  16   7      114.04      111.91     10.30 o 
   6  16   7       28.25       20.00      8.31 o 
   7  16   7        2.21        1.51      9.21 o 
   8  16   7       37.69       25.32     12.36 o 
   1  17   7      111.25      132.45     12.96 o 
   2  17   7      637.30      670.35     20.03 o 
   3  17   7       47.89       49.15      8.66 o 
   4  17   7      715.16      684.25     21.55 o 
   5  17   7       74.65       64.85      9.33 o 
   6  17   7       26.02       19.81      8.02 o 
   7  17   7       24.76       26.64     12.80 o 
   0  18   7        0.22       -6.38     12.21 o 
   1  18   7      170.38      178.23     13.10 o 
   2  18   7      139.45      131.04     12.08 o 
   3  18   7       52.54       47.71      8.66 o 
   4  18   7       11.20        8.22      8.24 o 
   5  18   7       48.60       38.56      9.58 o 
   6  18   7        1.66        3.79      9.92 o 
   1  19   7        0.99      -11.15      7.44 o 
   2  19   7        0.10        8.95      8.24 o 
   3  19   7        0.25        6.60      8.63 o 
   4  19   7        0.04        1.79      8.55 o 
   5  19   7       15.39       10.24     11.40 o 
   0  20   7       90.41      120.82     19.39 o 
   1  20   7       15.95       15.08     10.22 o 
   2  20   7       80.38       97.29     14.07 o 
   3  20   7        1.85        6.45      9.81 o 
   4  20   7        0.82       -2.60     11.99 o 
   1  21   7      116.73      143.80     14.57 o 
   2  21   7       17.43       22.75     12.15 o 
   0   0   8    40462.84    40079.86    480.61 o 
   1   0   8    11131.27    10509.68    102.58 o 
   2   0   8      128.14      185.83      9.96 o 
   3   0   8     2032.48     1970.05     23.97 o 
   4   0   8     1436.94     1538.57     20.79 o 
   5   0   8      919.01      901.89     15.68 o 
   6   0   8      260.36      303.00     11.86 o 
   7   0   8       24.63       35.21      5.47 o 
   8   0   8        1.27        7.76      6.47 o 
   9   0   8       11.38        6.68      5.96 o 
  10   0   8       89.24       49.90     16.85 o 
  11   0   8       12.04       14.81      9.98 o 
  12   0   8        0.01      -13.82     16.29 o 
   1   1   8      314.02      271.27      6.92 o 
   2   1   8     1217.26     1135.81     11.46 o 
   3   1   8     1115.19     1168.74     11.73 o 
   4   1   8      249.28      227.18      6.21 o 
   5   1   8      720.98      703.63      9.85 o 
   6   1   8     1784.95     1791.75     18.71 o 
   7   1   8        0.06        2.88      3.76 o 
   8   1   8      147.99      143.36      7.66 o 
   9   1   8        2.99        0.89      5.30 o 
  10   1   8       11.58        4.49      7.84 o 
  11   1   8     1004.60     1032.23     24.98 o 
  12   1   8      152.03      147.47     17.76 o 
   0   2   8     6245.95     5839.13     60.07 o 
   1   2   8     5453.57     4986.30     33.97 o 
   2   2   8     1651.41     1636.13     14.21 o 
   3   2   8      219.27      165.89      4.58 o 
   4   2   8      592.56      573.77      8.04 o 
   5   2   8     3051.83     3192.48     29.56 o 
   6   2   8       12.81       12.89      2.85 o 
   7   2   8      111.80      118.08      6.33 o 
   8   2   8      603.33      552.52     12.89 o 
   9   2   8       81.72       78.03      7.98 o 
  10   2   8       14.85        3.52      6.83 o 
  11   2   8      339.03      330.03     18.03 o 
  12   2   8      130.91      139.01     16.60 o 
   1   3   8      425.21      431.59      5.85 o 
   2   3   8      383.37      394.01      6.46 o 
   3   3   8     1817.60     1741.06     16.90 o 
   4   3   8      794.76      814.36      9.50 o 
   5   3   8      896.76      953.93     12.39 o 
   6   3   8      666.26      637.29     11.35 o 
   7   3   8     1144.03     1121.74     17.82 o 
   8   3   8     1256.79     1209.48     19.65 o 
   9   3   8      381.22      372.04     15.59 o 
  10   3   8      164.97      163.57     12.40 o 
  11   3   8      191.95      175.75     14.33 o 
  12   3   8       32.78       20.25     10.22 o 
   0   4   8    19592.91    19929.34    189.91 o 
   1   4   8     2529.27     2515.35     20.82 o 
   2   4   8     1053.42     1025.36     15.52 o 
   3   4   8     1751.56     1877.41     17.32 o 
   4   4   8       43.15       63.49      3.11 o 
   5   4   8     1118.30     1133.11     13.55 o 
   6   4   8      153.22      172.11      6.62 o 
   7   4   8       39.93       34.36      5.86 o 
   8   4   8       54.60       68.01      9.10 o 
   9   4   8      701.54      705.70     16.36 o 
  10   4   8       55.54       69.26     11.55 o 
  11   4   8       83.29       59.24     10.17 o 
  12   4   8        8.36        2.69      9.25 o 
   1   5   8      556.97      596.69     10.53 o 
   2   5   8       20.19       33.10      3.59 o 
   3   5   8       54.74       83.97      4.71 o 
   4   5   8     1389.20     1442.60     16.71 o 
   5   5   8     3015.21     2965.62     26.30 o 
   6   5   8     2333.62     2426.35     25.88 o 
   7   5   8        0.77        1.63      5.00 o 
   8   5   8     2433.86     2516.10     31.15 o 
   9   5   8      439.43      395.09     14.16 o 
  10   5   8      264.12      258.16     15.38 o 
  11   5   8       27.85       21.35      8.90 o 
  12   5   8       24.07       12.10     10.54 o 
   0   6   8       55.37       67.26      4.74 o 
   1   6   8     1070.59      918.62      9.96 o 
   2   6   8      274.81      429.44      8.66 o 
   3   6   8      201.81      272.00      7.67 o 
   4   6   8      214.27      262.64      7.54 o 
   5   6   8       94.92       88.44      5.18 o 
   6   6   8      108.10       80.40      6.55 o 
   7   6   8      440.56      428.81     13.17 o 
   8   6   8     1601.06     1677.30     25.19 o 
   9   6   8     1230.98     1247.46     22.23 o 
  10   6   8        3.49        3.75      7.96 o 
  11   6   8       11.92        2.62      8.24 o 
  12   6   8        5.02        6.38      9.34 o 
   1   7   8      239.98      234.26      5.94 o 
   2   7   8      418.67      318.92      6.94 o 
   3   7   8        2.99       12.62      3.83 o 
   4   7   8       21.16       18.67      4.32 o 
   5   7   8        8.61       15.36      4.61 o 
   6   7   8      229.43      260.88     10.60 o 
   7   7   8       40.45       36.83      5.99 o 
   8   7   8       28.53       47.58      7.76 o 
   9   7   8      542.19      588.74     17.85 o 
  10   7   8       36.80       46.49      8.61 o 
  11   7   8        0.93        2.60      8.55 o 
  12   7   8       12.35       15.18     10.02 o 
   0   8   8     1446.47     1351.02     19.98 o 
   1   8   8     1049.37     1114.06     12.41 o 
   2   8   8        1.96        4.19      3.85 o 
   3   8   8      654.70      641.96     11.04 o 
   4   8   8       64.73       75.37      6.14 o 
   5   8   8      292.37      339.80     10.82 o 
   6   8   8       28.57       21.40      6.04 o 
   7   8   8      620.56      602.51     16.41 o 
   8   8   8      731.37      720.20     21.19 o 
   9   8   8       28.44       21.44      7.90 o 
  10   8   8       62.38       58.31     13.20 o 
  11   8   8        8.76        0.46      9.38 o 
   1   9   8       47.42       42.13      3.44 o 
   2   9   8      220.67      237.29      6.88 o 
   3   9   8      338.03      358.68      9.10 o 
   4   9   8       55.91       54.60      5.67 o 
   5   9   8       13.58       13.95      4.71 o 
   6   9   8      120.79      131.94      8.61 o 
   7   9   8        0.06       -0.94      6.08 o 
   8   9   8       14.22        8.97      6.83 o 
   9   9   8      447.71      497.50     18.17 o 
  10   9   8        2.05        8.23      7.90 o 
  11   9   8       33.11       26.34      9.74 o 
   0  10   8      366.83      327.83     12.71 o 
   1  10   8      265.50      284.27      9.89 o 
   2  10   8       54.04       58.19      4.95 o 
   3  10   8      141.34      164.48      8.10 o 
   4  10   8      319.71      339.89     11.27 o 
   5  10   8      668.16      586.19     13.85 o 
   6  10   8       41.04       33.55      6.27 o 
   7  10   8      235.54      248.22     11.65 o 
   8  10   8       31.90       54.19      8.66 o 
   9  10   8      219.94      226.05     13.58 o 
  10  10   8        0.38        7.66      7.65 o 
  11  10   8       89.66       86.62     14.06 o 
   1  11   8       77.71       75.50      5.61 o 
   2  11   8       19.56       22.64      4.62 o 
   3  11   8        1.18        1.38      4.08 o 
   4  11   8      121.79      130.40      8.85 o 
   5  11   8       30.03       15.71      6.27 o 
   6  11   8        0.00        1.88      5.77 o 
   7  11   8      360.78      349.29     15.89 o 
   8  11   8      271.28      282.48     14.37 o 
   9  11   8        3.56        8.08      8.02 o 
  10  11   8        0.79       -2.96      8.17 o 
  11  11   8       19.43       25.68     10.86 o 
   0  12   8      168.26      167.76     14.56 o 
   1  12   8      709.24      678.31     14.68 o 
   2  12   8      378.22      380.11     10.78 o 
   3  12   8      151.58      148.94      8.80 o 
   4  12   8       50.49       49.94      6.41 o 
   5  12   8       14.46        1.42      5.38 o 
   6  12   8      113.34      132.28      9.17 o 
   7  12   8       37.23       48.69      8.85 o 
   8  12   8        3.39        5.13      7.40 o 
   9  12   8       47.49       41.66      9.49 o 
  10  12   8       74.29       76.51     10.70 o 
   1  13   8      540.48      500.78     12.46 o 
   2  13   8       71.57       68.21      7.20 o 
   3  13   8      425.27      434.90     14.55 o 
   4  13   8      499.88      482.75     14.46 o 
   5  13   8      696.06      636.83     15.82 o 
   6  13   8      609.42      563.35     16.06 o 
   7  13   8     1031.14      968.72     26.99 o 
   8  13   8      786.15      875.14     24.16 o 
   9  13   8        0.93        1.43      8.38 o 
  10  13   8       30.95       23.90     10.65 o 
   0  14   8    16662.59    16612.82    172.54 o 
   1  14   8      309.32      339.90     12.81 o 
   2  14   8      360.43      390.51     14.44 o 
   3  14   8      150.83      159.12      9.50 o 
   4  14   8      192.09      171.97      9.92 o 
   5  14   8      195.88      219.15     11.44 o 
   6  14   8      361.67      328.09     15.21 o 
   7  14   8       85.43      105.05     10.50 o 
   8  14   8       45.79       46.29      9.06 o 
   9  14   8       35.62       29.29     10.75 o 
   1  15   8        1.69       -4.61      5.96 o 
   2  15   8        0.65        9.46      6.83 o 
   3  15   8        8.56        7.01      5.77 o 
   4  15   8       45.24       34.37      7.52 o 
   5  15   8        0.24       -2.12      8.05 o 
   6  15   8      120.54       90.19     10.12 o 
   7  15   8      235.07      208.98     13.05 o 
   8  15   8      115.97      119.75     11.84 o 
   9  15   8       35.29       33.20     12.71 o 
   0  16   8       36.65       30.57     16.63 o 
   1  16   8      405.80      429.51     17.06 o 
   2  16   8       33.33       41.75      7.87 o 
   3  16   8        0.61       -3.32      6.22 o 
   4  16   8        0.09       -0.28      6.12 o 
   5  16   8        8.19        3.69      7.40 o 
   6  16   8       56.56       48.11     12.60 o 
   7  16   8        1.89       -9.77      7.87 o 
   8  16   8       39.66       33.40     14.60 o 
   1  17   8      231.25      260.06     13.95 o 
   2  17   8        8.24        0.42      9.16 o 
   3  17   8        0.19       -5.34      6.83 o 
   4  17   8        0.02       -3.35      7.31 o 
   5  17   8      234.92      262.52     14.59 o 
   6  17   8        8.85       -6.58      7.52 o 
   7  17   8      119.44      102.57     13.62 o 
   0  18   8      405.02      378.88     26.60 o 
   1  18   8       87.90       64.92     10.95 o 
   2  18   8       21.93       36.15      9.34 o 
   3  18   8       36.58       37.86      8.48 o 
   4  18   8       33.40       25.66      9.52 o 
   5  18   8       19.38       25.71      9.58 o 
   6  18   8       27.69       25.41     10.15 o 
   1  19   8       17.11       -3.80     10.30 o 
   2  19   8        6.38       -9.49      8.05 o 
   3  19   8      127.01      124.17     12.29 o 
   4  19   8      123.92      159.67     13.36 o 
   5  19   8       77.37       64.99     12.44 o 
   0  20   8       99.03      123.17     19.39 o 
   1  20   8        2.96       10.03      9.92 o 
   2  20   8       34.66       22.66      9.85 o 
   3  20   8       14.84       21.02     10.54 o 
   4  20   8       13.67        4.25     11.85 o 
   1  21   8        6.73        7.34     10.75 o 
   1   1   9     2266.88     2063.34     16.90 o 
   2   1   9       17.92       12.51      2.17 o 
   3   1   9      130.19      119.64      5.09 o 
   4   1   9      554.13      524.60      7.98 o 
   5   1   9      324.80      336.56      7.38 o 
   6   1   9        0.89        6.60      3.13 o 
   7   1   9       31.47       23.49      4.01 o 
   8   1   9      112.86      138.44      8.66 o 
   9   1   9       24.76       16.73      6.76 o 
  10   1   9        4.19       -3.49      6.77 o 
  11   1   9        0.27       11.60      8.38 o 
  12   1   9        0.75        5.72     10.63 o 
   0   2   9    12548.92    12146.49    108.13 o 
   1   2   9     4883.48     4652.05     32.51 o 
   2   2   9     1400.13     1340.09     12.86 o 
   3   2   9      611.70      593.23      7.89 o 
   4   2   9     1830.76     1775.07     16.34 o 
   5   2   9      719.49      726.72      9.74 o 
   6   2   9      937.52      976.95     13.54 o 
   7   2   9       31.78       28.41      4.30 o 
   8   2   9      217.52      196.85      8.90 o 
   9   2   9      242.11      246.50     12.14 o 
  10   2   9       18.73       16.69      7.82 o 
  11   2   9       12.46       19.35      9.65 o 
  12   2   9       53.30       75.20     13.51 o 
   1   3   9       58.19       73.84      3.48 o 
   2   3   9      899.00      895.41      9.31 o 
   3   3   9      293.65      280.81      6.05 o 
   4   3   9      886.59      959.16     10.83 o 
   5   3   9       16.04       13.69      2.70 o 
   6   3   9      778.89      838.39     16.73 o 
   7   3   9      896.18      872.02     19.23 o 
   8   3   9      828.73      733.23     16.35 o 
   9   3   9       30.40       31.13      7.01 o 
  10   3   9       88.38       87.04      9.57 o 
  11   3   9        0.50        0.18      8.99 o 
  12   3   9       82.05       93.82     12.90 o 
   0   4   9        1.58       -2.30      2.66 o 
   1   4   9      116.21      128.95      5.79 o 
   2   4   9       72.09       63.25      4.12 o 
   3   4   9     1447.22     1386.44     14.21 o 
   4   4   9        4.84        8.32      2.35 o 
   5   4   9       96.52      103.65      5.50 o 
   6   4   9        3.22        2.76      4.08 o 
   7   4   9      180.20      198.76      9.13 o 
   8   4   9     1266.19     1355.17     21.58 o 
   9   4   9     1173.04     1169.15     22.72 o 
  10   4   9      556.26      527.41     20.26 o 
  11   4   9       51.35       38.96     10.22 o 
  12   4   9        3.38       -5.74      9.21 o 
   1   5   9     1446.06     1526.19     15.17 o 
   2   5   9     5511.78     5231.19     41.59 o 
   3   5   9    12575.96    12827.93     91.72 o 
   4   5   9     1726.26     1822.49     19.84 o 
   5   5   9     1175.06     1251.37     16.45 o 
   6   5   9      253.48      290.81     10.68 o 
   7   5   9      464.85      488.68     13.59 o 
   8   5   9      709.60      730.42     18.19 o 
   9   5   9      200.56      196.59     10.74 o 
  10   5   9       22.12       25.74      8.90 o 
  11   5   9        0.13        1.59      8.69 o 
  12   5   9        3.89        4.41      9.44 o 
   0   6   9      100.31       69.59      5.15 o 
   1   6   9     3021.12     2985.01     24.89 o 
   2   6   9      454.08      502.99     10.75 o 
   3   6   9     9440.99     9866.97     73.04 o 
   4   6   9      170.43      165.04      7.81 o 
   5   6   9     4476.06     4386.57     42.11 o 
   6   6   9        0.24        7.82      4.99 o 
   7   6   9       75.81       75.78      7.05 o 
   8   6   9      269.72      284.07     13.28 o 
   9   6   9       65.23       81.71      8.61 o 
  10   6   9      368.18      347.21     17.06 o 
  11   6   9      301.86      318.83     16.99 o 
  12   6   9        1.10       -6.22      9.81 o 
   1   7   9       24.58       12.80      2.64 o 
   2   7   9      591.43      720.27     11.57 o 
   3   7   9     2903.10     3150.35     29.13 o 
   4   7   9       22.88       22.07      4.32 o 
   5   7   9       10.48       13.69      4.51 o 
   6   7   9       65.94       57.15      6.55 o 
   7   7   9      572.89      575.64     15.62 o 
   8   7   9      103.73      111.25      8.92 o 
   9   7   9      389.94      390.84     16.00 o 
  10   7   9       39.66       35.36      8.48 o 
  11   7   9        0.01       -4.61      8.08 o 
  12   7   9        6.20       -6.97      9.34 o 
   0   8   9      192.13      180.16      8.59 o 
   1   8   9     3791.21     3841.84     30.85 o 
   2   8   9      425.15      457.45     11.83 o 
   3   8   9      531.39      492.64     11.03 o 
   4   8   9      506.86      562.71     12.58 o 
   5   8   9       45.39       49.60      5.77 o 
   6   8   9       31.40       13.10      5.13 o 
   7   8   9       55.42       98.87      9.58 o 
   8   8   9      423.20      417.27     14.88 o 
   9   8   9      193.60      195.42     12.72 o 
  10   8   9      166.69      166.97     12.17 o 
  11   8   9       25.01       16.87      8.86 o 
   1   9   9      451.47      471.42      9.96 o 
   2   9   9        9.92       14.00      3.69 o 
   3   9   9      447.65      459.71     11.31 o 
   4   9   9      261.04      237.49      9.50 o 
   5   9   9      180.91      168.09      8.61 o 
   6   9   9       35.73       35.91      6.27 o 
   7   9   9      106.21      119.94      9.13 o 
   8   9   9      219.74      187.42     10.82 o 
   9   9   9      458.92      448.06     17.25 o 
  10   9   9        9.15       22.14      8.48 o 
  11   9   9        7.26       -1.44      8.74 o 
   0  10   9        1.17        7.94      4.62 o 
   1  10   9        2.13        1.08      3.02 o 
   2  10   9        2.71        2.80      3.73 o 
   3  10   9      110.66      105.60      7.05 o 
   4  10   9        0.00        3.69      4.72 o 
   5  10   9        2.40        9.65      5.01 o 
   6  10   9       24.11       22.77      6.01 o 
   7  10   9      106.19      126.70      9.26 o 
   8  10   9       16.51        9.46      7.01 o 
   9  10   9       84.95       82.28     10.65 o 
  10  10   9       42.36       31.20      8.71 o 
  11  10   9       15.80       33.89     11.97 o 
   1  11   9        6.30        4.98      3.60 o 
   2  11   9      651.35      681.90     12.73 o 
   3  11   9      520.27      560.89     13.20 o 
   4  11   9       24.76       20.21      5.30 o 
   5  11   9      395.93      363.65     12.90 o 
   6  11   9        8.00        8.74      5.67 o 
   7  11   9      105.31      117.83      9.81 o 
   8  11   9        2.08        5.29      7.63 o 
   9  11   9        7.67        5.56      8.38 o 
  10  11   9        8.17       -1.98      8.33 o 
   0  12   9        1.92        0.00      5.53 o 
   1  12   9        3.15        4.05      4.20 o 
   2  12   9      139.58      114.29      7.57 o 
   3  12   9      264.64      293.44     11.20 o 
   4  12   9       61.63       63.29      6.87 o 
   5  12   9       34.31       49.41      7.05 o 
   6  12   9      353.24      334.80     13.30 o 
   7  12   9       93.37       79.07     13.13 o 
   8  12   9        3.87        7.05      7.76 o 
   9  12   9      194.06      169.66     13.64 o 
  10  12   9       30.27       36.24      9.57 o 
   1  13   9      860.52      833.73     17.00 o 
   2  13   9      231.08      216.67     10.92 o 
   3  13   9       22.31       14.55      6.13 o 
   4  13   9       62.13       64.41      7.35 o 
   5  13   9        4.11        5.57      5.88 o 
   6  13   9       86.57      142.42     10.34 o 
   7  13   9        4.01       15.79      7.52 o 
   8  13   9      400.09      405.84     17.63 o 
   9  13   9        2.17       13.41      8.66 o 
  10  13   9      252.52      269.43     17.48 o 
   0  14   9     5348.98     5588.76     81.14 o 
   1  14   9     1093.71     1140.81     19.79 o 
   2  14   9      743.36      741.48     18.56 o 
   3  14   9       84.82       85.42      7.70 o 
   4  14   9        7.73        6.09      5.89 o 
   5  14   9      106.35       92.40      8.92 o 
   6  14   9       12.40        7.35      7.01 o 
   7  14   9        7.78       14.77      8.02 o 
   8  14   9        8.84        9.84      8.85 o 
   9  14   9      198.70      244.50     15.21 o 
   1  15   9     1111.61     1179.41     24.11 o 
   2  15   9      243.91      215.37     12.85 o 
   3  15   9       42.57       41.21      7.40 o 
   4  15   9        0.34       -4.32      5.96 o 
   5  15   9        0.02        5.60      7.82 o 
   6  15   9      106.18      148.09     11.75 o 
   7  15   9       78.08       55.54      9.19 o 
   8  15   9        0.23        3.21      8.48 o 
   0  16   9       46.20       37.67     10.79 o 
   1  16   9      380.91      410.96     17.13 o 
   2  16   9      283.60      325.72     14.29 o 
   3  16   9       13.96        8.12      6.83 o 
   4  16   9       67.18       77.05      9.06 o 
   5  16   9        1.21       -1.54      7.20 o 
   6  16   9        8.58        6.54      7.76 o 
   7  16   9       87.12       51.29      9.67 o 
   8  16   9        0.13        0.11      8.94 o 
   1  17   9      172.87      172.10     12.96 o 
   2  17   9      202.00      211.15     13.84 o 
   3  17   9      522.58      547.04     18.94 o 
   4  17   9      136.38      135.15     10.92 o 
   5  17   9        7.06       -2.74      7.57 o 
   6  17   9        8.16       14.64      8.66 o 
   7  17   9        0.82       -0.82      8.79 o 
   0  18   9      728.36      809.80     55.66 o 
   1  18   9        1.03      -10.41      6.94 o 
   2  18   9       49.72       50.67      9.91 o 
   3  18   9        0.67        4.30      7.96 o 
   4  18   9        7.76        6.53      9.79 o 
   5  18   9       14.54        0.82      8.58 o 
   6  18   9        9.39       11.43      8.94 o 
   1  19   9       31.56       48.45     10.89 o 
   2  19   9        8.73       14.72     10.51 o 
   3  19   9       13.71        9.69      8.38 o 
   4  19   9        5.49        9.89      9.92 o 
   5  19   9        4.96       -5.79      9.47 o 
   0  20   9        8.56       33.12     14.91 o 
   1  20   9       61.86       79.54     12.44 o 
   2  20   9        1.43       -6.14      9.41 o 
   3  20   9       18.39       17.19     11.68 o 
   0   0  10     2160.54     1876.82     32.74 o 
   1   0  10      760.53      733.65     23.20 o 
   2   0  10      552.63      554.98     10.75 o 
   3   0  10     2173.32     2069.29     25.71 o 
   4   0  10       40.53       53.65      6.18 o 
   5   0  10     3752.85     3880.32     43.02 o 
   6   0  10      360.01      367.35     20.95 o 
   7   0  10     1222.78     1361.45     26.31 o 
   8   0  10      107.50      121.78     17.29 o 
   9   0  10      222.76      192.76     15.88 o 
  10   0  10       26.77       29.18     13.30 o 
  11   0  10       22.10       10.86     11.34 o 
  12   0  10       95.15       35.09     23.04 o 
   1   1  10     2271.28     2225.11     19.26 o 
   2   1  10     2231.06     2093.95     18.47 o 
   3   1  10       90.80       89.86      4.10 o 
   4   1  10        2.16        1.21      2.42 o 
   5   1  10      580.17      568.10     11.24 o 
   6   1  10        6.48        6.36      3.11 o 
   7   1  10      172.48      165.87      7.15 o 
   8   1  10        0.65       -4.74      5.27 o 
   9   1  10        0.01       -7.84      5.62 o 
  10   1  10        2.76       -1.77      6.77 o 
  11   1  10      523.40      532.88     22.22 o 
  12   1  10        8.36       -1.75     10.55 o 
   0   2  10      354.77      353.68     18.55 o 
   1   2  10      313.03      353.78      6.36 o 
   2   2  10       33.29       41.68      2.95 o 
   3   2  10       26.22       31.87      2.95 o 
   4   2  10      133.69      116.71      6.09 o 
   5   2  10      294.97      306.25      8.09 o 
   6   2  10       80.24       75.58      5.18 o 
   7   2  10       32.75       24.65      5.27 o 
   8   2  10      354.33      346.43     12.16 o 
   9   2  10      624.56      588.68     16.37 o 
  10   2  10        7.14        1.93      7.32 o 
  11   2  10      358.80      359.15     17.43 o 
  12   2  10       11.88       16.30     11.67 o 
   1   3  10     5345.69     5443.76     39.16 o 
   2   3  10     2725.26     2963.18     25.91 o 
   3   3  10        3.05        4.96      2.39 o 
   4   3  10       12.60       13.47      2.70 o 
   5   3  10      559.42      571.84      8.70 o 
   6   3  10     2908.01     2894.72     31.07 o 
   7   3  10     1818.50     1788.52     23.61 o 
   8   3  10      606.35      601.62     15.09 o 
   9   3  10       36.95       48.52     10.01 o 
  10   3  10       34.27       31.92      9.16 o 
  11   3  10       10.20       30.63      9.92 o 
  12   3  10       20.50       39.32     10.75 o 
   0   4  10      343.73      311.26      9.31 o 
   1   4  10       88.52       93.64      3.89 o 
   2   4  10     2536.96     2503.91     23.63 o 
   3   4  10      216.85      209.69      7.22 o 
   4   4  10        0.32       -1.46      2.91 o 
   5   4  10     2872.35     2988.32     28.95 o 
   6   4  10      344.16      363.40     11.27 o 
   7   4  10      184.83      202.97     10.47 o 
   8   4  10      220.21      217.46     11.48 o 
   9   4  10      293.08      306.28     15.38 o 
  10   4  10      101.86      106.34     11.02 o 
  11   4  10        8.46       16.89      9.41 o 
  12   4  10        0.21        5.13      9.65 o 
   1   5  10       56.62       34.47      2.76 o 
   2   5  10    29785.12    29023.86    196.24 o 
   3   5  10      144.68      178.07      6.71 o 
   4   5  10     2248.63     2311.20     21.48 o 
   5   5  10       74.05       84.85      6.02 o 
   6   5  10      198.27      214.70      9.65 o 
   7   5  10      624.38      647.00     14.75 o 
   8   5  10     1179.06     1191.56     20.84 o 
   9   5  10      124.48      151.00     10.16 o 
  10   5  10        3.18       -1.49      7.82 o 
  11   5  10        6.88        9.47      9.21 o 
  12   5  10        5.11        3.58      9.86 o 
   0   6  10     5524.19     5376.10     54.18 o 
   1   6  10      103.85      100.23      4.36 o 
   2   6  10        4.73        3.65      3.57 o 
   3   6  10       28.67       25.15      4.59 o 
   4   6  10       14.39       24.06      4.61 o 
   5   6  10      840.97      840.37     15.26 o 
   6   6  10       15.43        9.08      4.62 o 
   7   6  10       36.89       27.76      6.67 o 
   8   6  10       35.84       57.27      8.05 o 
   9   6  10      510.74      554.39     16.50 o 
  10   6  10       56.81       62.08     10.45 o 
  11   6  10        4.05        9.45      9.11 o 
  12   6  10        9.43       -0.68      9.92 o 
   1   7  10      392.15      353.56      7.82 o 
   2   7  10      852.30      734.67     11.98 o 
   3   7  10      593.39      565.49     11.52 o 
   4   7  10       75.03       78.09      5.89 o 
   5   7  10       93.04       71.41      6.41 o 
   6   7  10      169.69      152.19      8.72 o 
   7   7  10       15.30       15.94      5.88 o 
   8   7  10      126.61      118.55      9.40 o 
   9   7  10      108.71      122.76      9.98 o 
  10   7  10      118.62      131.60     12.08 o 
  11   7  10        0.44       -1.79      8.55 o 
   0   8  10        0.10       -4.61      3.07 o 
   1   8  10     1588.89     1679.65     16.44 o 
   2   8  10      613.87      640.00      9.70 o 
   3   8  10      229.18      216.66      7.31 o 
   4   8  10      623.07      555.46     12.58 o 
   5   8  10       86.68       95.64      7.05 o 
   6   8  10      366.96      368.45     14.29 o 
   7   8  10      389.33      420.77     14.28 o 
   8   8  10       93.68      104.05      9.04 o 
   9   8  10        2.17       -0.25      7.01 o 
  10   8  10       66.26       57.60      9.28 o 
  11   8  10        4.08      -12.12      8.08 o 
   1   9  10        0.69        0.82      3.21 o 
   2   9  10      195.45      198.33      8.13 o 
   3   9  10      166.37      159.09      8.04 o 
   4   9  10       31.54       38.63      5.47 o 
   5   9  10      559.62      586.30     13.77 o 
   6   9  10      366.22      371.93     13.07 o 
   7   9  10      715.37      717.08     17.15 o 
   8   9  10        0.03       -6.95      6.12 o 
   9   9  10       17.36       33.03      8.74 o 
  10   9  10       19.50        4.20      8.05 o 
  11   9  10        0.00       -5.87      9.06 o 
   0  10  10     1645.63     1533.21     23.40 o 
   1  10  10     1210.70     1208.38     15.97 o 
   2  10  10      172.10      148.77      7.00 o 
   3  10  10       14.48       17.90      4.72 o 
   4  10  10      105.26      102.59      7.45 o 
   5  10  10       44.40       39.42      6.60 o 
   6  10  10       12.58       -6.36      5.67 o 
   7  10  10      279.88      265.64     12.16 o 
   8  10  10      415.70      392.53     16.41 o 
   9  10  10        7.50       -7.34      7.57 o 
  10  10  10        0.34       -0.24      8.17 o 
  11  10  10       55.11       49.15     11.34 o 
   1  11  10      696.86      683.76     12.92 o 
   2  11  10       60.12       74.82      6.55 o 
   3  11  10       68.48       61.29      6.86 o 
   4  11  10        4.32       -2.90      4.62 o 
   5  11  10       91.86       92.72     10.61 o 
   6  11  10      343.00      332.15     13.43 o 
   7  11  10      101.69       80.14      8.61 o 
   8  11  10       55.64       70.15      9.57 o 
   9  11  10        6.78       -4.74      7.52 o 
  10  11  10       11.12        9.27      8.88 o 
   0  12  10      657.83      632.31     18.39 o 
   1  12  10       71.63       79.94      6.70 o 
   2  12  10       17.46       25.84      5.30 o 
   3  12  10       31.65       38.41      6.12 o 
   4  12  10       73.57       59.39      7.22 o 
   5  12  10      301.88      305.50     12.51 o 
   6  12  10        2.09       -8.51      5.67 o 
   7  12  10      435.55      418.85     16.98 o 
   8  12  10        6.27       19.86      8.26 o 
   9  12  10       53.08       46.52      9.28 o 
  10  12  10       14.00       25.07      9.83 o 
   1  13  10        0.07       -6.67      5.67 o 
   2  13  10      786.17      679.75     16.23 o 
   3  13  10      270.10      278.03     11.53 o 
   4  13  10      249.42      256.28     11.89 o 
   5  13  10      198.23      212.51     11.53 o 
   6  13  10      231.41      206.85     11.65 o 
   7  13  10      193.34      186.42     12.56 o 
   8  13  10      359.82      400.93     18.54 o 
   9  13  10      135.79      152.12     13.06 o 
   0  14  10      481.08      477.89     22.86 o 
   1  14  10      345.23      334.18     19.76 o 
   2  14  10      299.74      280.92     12.59 o 
   3  14  10       89.47       89.08      8.33 o 
   4  14  10        0.02       -6.14      5.47 o 
   5  14  10     1542.76     1450.86     25.86 o 
   6  14  10       76.85       93.47      9.13 o 
   7  14  10        1.78        7.72      7.63 o 
   8  14  10      259.82      276.80     17.80 o 
   9  14  10       19.68       19.56      9.67 o 
   1  15  10     1263.84     1334.03     28.51 o 
   2  15  10      784.41      786.81     18.78 o 
   3  15  10      189.22      188.82     11.48 o 
   4  15  10      245.48      236.31     15.24 o 
   5  15  10       53.61       40.40      7.59 o 
   6  15  10       20.39       18.70      7.63 o 
   7  15  10        0.57        7.42      7.76 o 
   8  15  10       62.69       76.79     11.61 o 
   0  16  10        7.28        6.25     11.34 o 
   1  16  10       18.47       13.68      8.59 o 
   2  16  10      282.65      279.87     16.65 o 
   3  16  10       42.98       44.02      8.31 o 
   4  16  10      134.47      175.80     11.75 o 
   5  16  10        5.92        6.89      7.52 o 
   6  16  10      110.18      123.08     11.31 o 
   7  16  10       23.13        9.52      8.48 o 
   8  16  10       21.02       26.88     10.14 o 
   1  17  10      154.90      140.12     13.17 o 
   2  17  10      173.00      172.41     14.33 o 
   3  17  10        7.66       25.37      8.55 o 
   4  17  10      144.98      152.78     11.94 o 
   5  17  10        0.79       13.34      8.55 o 
   6  17  10        2.71       -0.81      8.55 o 
   7  17  10       23.42       24.73      9.19 o 
   0  18  10      230.26      257.61     23.94 o 
   1  18  10       69.30       69.41     11.13 o 
   2  18  10      159.74      185.93     14.68 o 
   3  18  10        7.18       12.74      8.55 o 
   4  18  10       10.62       16.26      8.55 o 
   5  18  10       89.96       87.31     11.89 o 
   6  18  10        0.23      -13.11      8.74 o 
   1  19  10      131.23      117.07     13.39 o 
   2  19  10       73.76       78.01     11.82 o 
   3  19  10       59.13       52.28     12.72 o 
   4  19  10       35.39       20.73     11.68 o 
   0  20  10       47.70       56.10     16.21 o 
   1  20  10       18.87        9.70      9.97 o 
   2  20  10       17.98       25.43     11.13 o 
   3  20  10       66.91       94.79     12.29 o 
   1   1  11      234.24      220.21      5.85 o 
   2   1  11     1210.46     1214.66     12.95 o 
   3   1  11        3.23       11.69      2.21 o 
   4   1  11        2.26        4.74      2.72 o 
   5   1  11        1.06        4.74      2.79 o 
   6   1  11      160.98      160.78      6.80 o 
   7   1  11      310.29      287.21      9.63 o 
   8   1  11      447.21      459.39     15.09 o 
   9   1  11      186.05      184.10     12.08 o 
  10   1  11        5.09        9.65      9.11 o 
  11   1  11       67.97       62.73     11.13 o 
  12   1  11       17.92       13.82     11.40 o 
   0   2  11    12123.98    11777.28    106.88 o 
   1   2  11      953.21      887.26     10.24 o 
   2   2  11      631.58      620.03      8.43 o 
   3   2  11      353.71      309.30      6.37 o 
   4   2  11      302.92      320.24      7.31 o 
   5   2  11       31.11       31.35      3.32 o 
   6   2  11      377.01      410.23     11.03 o 
   7   2  11     1050.15     1052.80     17.26 o 
   8   2  11       69.43       82.18      9.11 o 
   9   2  11        1.82        5.09      6.05 o 
  10   2  11      419.30      420.78     19.38 o 
  11   2  11       12.55       24.39      9.92 o 
  12   2  11        6.58        7.85     11.40 o 
   1   3  11        3.96       10.89      2.17 o 
   2   3  11      242.75      278.73      6.05 o 
   3   3  11     1620.31     1647.03     15.43 o 
   4   3  11     1722.12     1761.97     16.72 o 
   5   3  11      564.87      580.34     11.02 o 
   6   3  11     1395.90     1314.27     18.03 o 
   7   3  11      125.84      128.42      8.26 o 
   8   3  11       73.05       64.12      8.17 o 
   9   3  11        1.62       -2.01      6.49 o 
  10   3  11      699.25      751.16     23.10 o 
  11   3  11        6.68       -1.71      8.31 o 
  12   3  11      216.71      216.17     21.62 o 
   0   4  11      522.70      463.89     11.67 o 
   1   4  11      161.37      181.79      5.90 o 
   2   4  11      634.19      696.57      9.07 o 
   3   4  11     3456.50     3733.41     30.32 o 
   4   4  11      427.77      473.00      8.32 o 
   5   4  11     1656.38     1790.35     22.82 o 
   6   4  11       22.60       28.61      5.13 o 
   7   4  11        7.47        8.80      4.87 o 
   8   4  11        0.23        3.63      5.99 o 
   9   4  11     1136.77     1143.49     23.09 o 
  10   4  11      199.12      209.78     13.36 o 
  11   4  11        2.55       -1.46      8.48 o 
  12   4  11        2.20       -2.40      9.21 o 
   1   5  11     1596.88     1631.12     15.62 o 
   2   5  11     1729.58     1829.55     19.74 o 
   3   5  11      600.92      626.73     10.84 o 
   4   5  11        7.17        0.00      3.87 o 
   5   5  11      113.69      117.31      7.24 o 
   6   5  11      170.55      213.20      9.81 o 
   7   5  11       22.31       14.00      5.96 o 
   8   5  11     1080.68     1165.47     27.86 o 
   9   5  11     1573.66     1594.83     34.83 o 
  10   5  11       82.88       96.22     10.00 o 
  11   5  11        0.00       -0.76      9.21 o 
  12   5  11        2.07       -1.26     10.22 o 
   0   6  11    20644.27    19854.40    175.46 o 
   1   6  11      523.65      439.05      8.11 o 
   2   6  11      261.50      270.06      7.94 o 
   3   6  11     1953.15     1848.43     20.56 o 
   4   6  11        8.71        7.76      4.32 o 
   5   6  11       80.00       78.67      6.41 o 
   6   6  11        3.73        3.07      4.65 o 
   7   6  11        0.01        1.44      5.13 o 
   8   6  11      852.07      898.93     19.32 o 
   9   6  11      564.85      586.56     17.62 o 
  10   6  11       83.90       91.43     11.10 o 
  11   6  11       11.95       -0.89      8.63 o 
   1   7  11      586.12      618.72      9.97 o 
   2   7  11     1660.37     1781.83     19.98 o 
   3   7  11     1458.99     1513.04     18.41 o 
   4   7  11       73.32       79.29      6.27 o 
   5   7  11       18.22       16.76      4.99 o 
   6   7  11        8.36        1.15      6.02 o 
   7   7  11       71.03       52.10      6.55 o 
   8   7  11      129.51      141.68     10.36 o 
   9   7  11     1393.78     1390.49     26.39 o 
  10   7  11       61.13       84.74     10.45 o 
  11   7  11      183.44      163.57     13.84 o 
   0   8  11       58.43       63.38      5.47 o 
   1   8  11        0.32       -0.48      3.11 o 
   2   8  11        7.16        4.80      3.57 o 
   3   8  11       91.53       94.75      6.41 o 
   4   8  11      166.80      139.79      7.81 o 
   5   8  11        1.52       -3.66      4.85 o 
   6   8  11      406.92      380.48     12.83 o 
   7   8  11      221.66      249.91     11.47 o 
   8   8  11      499.55      505.75     15.85 o 
   9   8  11      254.06      254.01     14.85 o 
  10   8  11      292.83      293.50     16.79 o 
  11   8  11        6.49        3.07      9.34 o 
   1   9  11      456.66      462.33      9.71 o 
   2   9  11       20.55       14.24      3.91 o 
   3   9  11       40.53       50.02      5.77 o 
   4   9  11      403.61      422.82     12.30 o 
   5   9  11      172.33      180.68     11.62 o 
   6   9  11      266.54      264.48     11.36 o 
   7   9  11       64.86       80.71      7.84 o 
   8   9  11       11.01        5.51      6.70 o 
   9   9  11       49.05       36.96      9.25 o 
  10   9  11       97.93      106.79     11.23 o 
  11   9  11       34.63       15.82      9.85 o 
   0  10  11      363.70      380.70     15.95 o 
   1  10  11     1395.35     1249.53     18.43 o 
   2  10  11       39.04       37.12      4.83 o 
   3  10  11       71.72       71.25      7.70 o 
   4  10  11      145.72      166.00      9.50 o 
   5  10  11      145.27      129.89      8.43 o 
   6  10  11       67.48       68.86      7.70 o 
   7  10  11        0.06       -2.25      6.25 o 
   8  10  11       69.72       70.53      8.73 o 
   9  10  11      125.66      136.68     11.66 o 
  10  10  11       12.11       -0.99      8.33 o 
   1  11  11       98.91      107.78      7.63 o 
   2  11  11      266.64      233.87      9.98 o 
   3  11  11        0.25       -3.79      4.85 o 
   4  11  11        1.16        0.58      5.13 o 
   5  11  11       17.04       16.18      6.01 o 
   6  11  11       21.65        4.82      6.27 o 
   7  11  11      541.25      564.80     16.91 o 
   8  11  11      115.89      123.29     12.40 o 
   9  11  11       47.74       62.48      9.67 o 
  10  11  11        2.08       -0.44      8.17 o 
   0  12  11      736.91      730.47     23.37 o 
   1  12  11      137.16      138.09     10.46 o 
   2  12  11      444.06      452.48     13.16 o 
   3  12  11       15.15       10.65      5.67 o 
   4  12  11      199.93      163.58     10.41 o 
   5  12  11       25.92        5.27      5.89 o 
   6  12  11      474.42      429.80     15.40 o 
   7  12  11      402.29      400.05     15.26 o 
   8  12  11      344.53      342.59     17.34 o 
   9  12  11       13.00       25.97      8.85 o 
  10  12  11       30.48       54.30     12.07 o 
   1  13  11       46.30       43.68      9.01 o 
   2  13  11        1.51       -5.34      6.60 o 
   3  13  11      302.53      296.17     12.02 o 
   4  13  11       36.95       33.79      6.55 o 
   5  13  11      111.93      129.57      9.50 o 
   6  13  11      741.75      737.19     18.51 o 
   7  13  11       31.19       30.07      8.33 o 
   8  13  11      140.92      145.21     14.38 o 
   9  13  11       92.10      108.76     11.75 o 
   0  14  11      211.42      202.82     15.44 o 
   1  14  11      676.73      670.14     20.88 o 
   2  14  11       95.30       92.24      9.28 o 
   3  14  11       76.13       57.17      7.87 o 
   4  14  11        2.66       -5.40      5.67 o 
   5  14  11       71.51       75.42      8.75 o 
   6  14  11       94.57       92.64      9.31 o 
   7  14  11       10.42        3.56      7.31 o 
   8  14  11       17.73       15.80      9.49 o 
   9  14  11       95.46      117.27     15.00 o 
   1  15  11        9.28       13.08      6.17 o 
   2  15  11      263.18      264.81     13.93 o 
   3  15  11       54.26       36.58      7.87 o 
   4  15  11      244.86      220.89     12.72 o 
   5  15  11       18.11       20.04      7.52 o 
   6  15  11        0.01        6.71      7.40 o 
   7  15  11        6.65       17.28      8.85 o 
   8  15  11        0.20        0.47      9.34 o 
   0  16  11      340.95      321.11     27.49 o 
   1  16  11      120.17      138.75     12.44 o 
   2  16  11      145.19      158.30     12.53 o 
   3  16  11       87.13      114.32     11.34 o 
   4  16  11       15.67       22.19      7.52 o 
   5  16  11      284.99      282.17     14.42 o 
   6  16  11        0.01        2.76      8.08 o 
   7  16  11       17.33       20.99      8.66 o 
   1  17  11       45.99       26.29      6.58 o 
   2  17  11       35.79       30.95      8.55 o 
   3  17  11       35.06       21.68      8.55 o 
   4  17  11      110.35      121.17     11.89 o 
   5  17  11       56.84       54.15     10.32 o 
   6  17  11       55.17       36.86     10.14 o 
   0  18  11        2.17       19.97     13.30 o 
   1  18  11        0.14        5.67      8.63 o 
   2  18  11       31.44       31.90      9.15 o 
   3  18  11        1.08       -1.20      8.24 o 
   4  18  11        1.13        6.29      8.90 o 
   5  18  11       16.69       12.40      9.44 o 
   1  19  11       45.65       31.06     10.89 o 
   2  19  11        8.50        9.22      8.90 o 
   3  19  11        0.54       -4.18      8.40 o 
   4  19  11       31.73       38.08     12.36 o 
   0  20  11      355.62      463.25     31.70 o 
   1  20  11       46.95       59.47     12.23 o 
   2  20  11        1.80        5.80     10.89 o 
   0   0  12    46859.70    46509.95    562.18 o 
   1   0  12      390.22      406.00     10.54 o 
   2   0  12       25.45       26.95      3.76 o 
   3   0  12        7.77        8.45      3.76 o 
   4   0  12       53.98       34.57      4.74 o 
   5   0  12      173.64      173.81      8.85 o 
   6   0  12       11.00       25.45      5.96 o 
   7   0  12      148.09      117.75     12.51 o 
   8   0  12      816.70      869.13     26.42 o 
   9   0  12      136.02      129.99     16.72 o 
  10   0  12       48.08       15.60     12.21 o 
  11   0  12        0.00      -14.95      9.97 o 
  12   0  12       36.58       90.72     28.57 o 
   1   1  12       59.58       68.26      4.21 o 
   2   1  12       98.45       99.35      4.36 o 
   3   1  12       26.97       25.97      3.03 o 
   4   1  12      583.00      607.38      9.35 o 
   5   1  12       29.87       26.75      3.35 o 
   6   1  12       13.83       30.36      4.48 o 
   7   1  12      189.77      182.82      9.09 o 
   8   1  12       28.96       43.16      8.08 o 
   9   1  12      344.78      334.89     15.59 o 
  10   1  12      105.89      131.37     12.79 o 
  11   1  12        6.44        0.19      9.21 o 
  12   1  12       30.46       35.04     12.83 o 
   0   2  12     4325.07     4206.97     43.78 o 
   1   2  12       43.88       53.61      3.48 o 
   2   2  12       38.18       16.74      3.19 o 
   3   2  12      436.66      432.42      7.96 o 
   4   2  12       88.25       89.57      4.51 o 
   5   2  12        7.66        3.02      3.13 o 
   6   2  12      248.82      254.98      9.07 o 
   7   2  12       62.31       56.34      6.80 o 
   8   2  12      855.43      861.05     18.32 o 
   9   2  12       68.92       52.85      8.74 o 
  10   2  12      244.38      228.70     15.32 o 
  11   2  12       15.42       -3.33      8.82 o 
  12   2  12        1.32       -0.16     11.00 o 
   1   3  12     9291.39     9083.28     60.44 o 
   2   3  12      825.00      804.56     11.60 o 
   3   3  12     1397.44     1412.60     14.42 o 
   4   3  12      495.16      476.31      8.65 o 
   5   3  12       13.73       12.42      3.73 o 
   6   3  12      748.90      841.18     20.58 o 
   7   3  12      266.35      262.18     10.68 o 
   8   3  12     1092.23     1009.99     24.47 o 
   9   3  12        0.94       -5.94      9.21 o 
  10   3  12      139.43      155.34     12.62 o 
  11   3  12        0.18       -7.68      8.31 o 
  12   3  12        0.03        3.46     12.33 o 
   0   4  12     3525.15     3442.64     41.62 o 
   1   4  12    11136.05    11388.89     73.94 o 
   2   4  12      276.36      252.20      7.45 o 
   3   4  12     3883.37     4060.94     35.24 o 
   4   4  12        6.40        1.75      2.81 o 
   5   4  12        0.02        9.46      4.41 o 
   6   4  12       85.81      100.35      7.24 o 
   7   4  12      760.12      716.40     15.77 o 
   8   4  12       59.49       47.64      8.02 o 
   9   4  12       41.55       54.83      8.85 o 
  10   4  12       12.15        0.58      7.57 o 
  11   4  12       10.29        3.33      8.82 o 
  12   4  12        4.19        3.62     11.00 o 
   1   5  12     2595.94     2708.16     22.25 o 
   2   5  12     1110.70     1010.77     13.98 o 
   3   5  12       56.02       82.52      5.42 o 
   4   5  12      855.35      864.34     16.07 o 
   5   5  12      169.13      171.12      9.80 o 
   6   5  12      215.69      230.08      9.97 o 
   7   5  12     1377.36     1387.47     27.32 o 
   8   5  12      842.11      890.09     19.63 o 
   9   5  12      290.52      326.26     15.72 o 
  10   5  12       75.76       89.68     11.34 o 
  11   5  12       97.95       80.38     12.32 o 
   0   6  12    14530.74    13873.61    126.17 o 
   1   6  12     1408.00     1381.85     19.24 o 
   2   6  12        0.01       -1.81      3.09 o 
   3   6  12      108.09      105.22      5.92 o 
   4   6  12      150.45      163.32      8.79 o 
   5   6  12      522.95      574.79     12.90 o 
   6   6  12       26.37       30.90      7.73 o 
   7   6  12        6.51        8.84      5.56 o 
   8   6  12      475.42      525.43     15.93 o 
   9   6  12       24.35       28.95      8.48 o 
  10   6  12       10.69        6.60      8.08 o 
  11   6  12        3.12      -14.48      9.65 o 
   1   7  12       24.43       26.43      3.74 o 
   2   7  12      270.36      322.17     11.21 o 
   3   7  12     1609.35     1585.33     21.28 o 
   4   7  12      308.02      377.57     11.70 o 
   5   7  12       15.60       21.20      5.54 o 
   6   7  12        5.38        7.58      5.30 o 
   7   7  12        2.02       -0.78      5.56 o 
   8   7  12      189.29      184.65     10.96 o 
   9   7  12        7.78       21.04      8.74 o 
  10   7  12       14.98        9.44      8.74 o 
  11   7  12       58.29       55.65     12.12 o 
   0   8  12     1853.70     1630.08     30.91 o 
   1   8  12        3.41        9.22      4.90 o 
   2   8  12       22.40       17.59      3.91 o 
   3   8  12        8.58        5.58      4.32 o 
   4   8  12      241.05      207.16      9.40 o 
   5   8  12      614.69      572.24     14.12 o 
   6   8  12      299.56      269.00     11.44 o 
   7   8  12        0.79       -6.56      5.66 o 
   8   8  12       12.37       11.93      7.05 o 
   9   8  12      151.84      140.54     11.23 o 
  10   8  12        5.28        1.50      9.11 o 
  11   8  12        1.03       -3.03      8.90 o 
   1   9  12        2.44       10.62      3.73 o 
   2   9  12       21.87       16.39      3.98 o 
   3   9  12      177.78      187.15      8.61 o 
   4   9  12      601.19      590.66     14.12 o 
   5   9  12       29.90       21.06      5.56 o 
   6   9  12       12.64        7.57      5.89 o 
   7   9  12       35.47       33.87      6.87 o 
   8   9  12        3.59        1.01      7.11 o 
   9   9  12       31.09       25.29      8.49 o 
  10   9  12       14.33       -0.67      8.90 o 
  11   9  12       25.10        8.87     10.73 o 
   0  10  12      595.25      522.44     15.70 o 
   1  10  12      109.96       98.87      6.87 o 
   2  10  12      227.81      217.62      9.40 o 
   3  10  12       86.42       91.84      7.24 o 
   4  10  12      203.03      211.26      9.98 o 
   5  10  12      352.64      316.87     12.58 o 
   6  10  12      165.33      160.03      9.99 o 
   7  10  12       21.52       15.73      6.70 o 
   8  10  12       20.13       21.57      8.02 o 
   9  10  12       19.27       45.28     12.27 o 
  10  10  12       12.35       14.63      9.94 o 
   1  11  12     1476.24     1464.79     27.65 o 
   2  11  12      885.21      929.70     16.69 o 
   3  11  12       52.24       49.27      7.25 o 
   4  11  12       31.52       18.56      5.77 o 
   5  11  12       44.72       25.72      8.04 o 
   6  11  12      338.21      279.28     12.60 o 
   7  11  12      175.99      197.23     11.53 o 
   8  11  12        0.80        3.23      7.76 o 
   9  11  12       56.18       56.86      9.67 o 
  10  11  12       15.02        2.27      8.77 o 
   0  12  12        0.30       20.61     11.31 o 
   1  12  12      752.91      710.27     18.26 o 
   2  12  12        0.37       -8.29      5.53 o 
   3  12  12       68.04       61.52      6.87 o 
   4  12  12       46.65       58.02      6.96 o 
   5  12  12      285.07      224.51     11.20 o 
   6  12  12      246.00      233.16     12.02 o 
   7  12  12       17.66       16.23      7.15 o 
   8  12  12      227.81      239.70     14.29 o 
   9  12  12        0.33        7.33      8.33 o 
   1  13  12       61.91       52.29     10.12 o 
   2  13  12      169.31      194.74     11.07 o 
   3  13  12      516.20      533.59     16.34 o 
   4  13  12        5.20        2.07      5.67 o 
   5  13  12       30.63       30.80      7.24 o 
   6  13  12       98.87       78.60      9.97 o 
   7  13  12        8.19        7.83      7.76 o 
   8  13  12       29.09       33.51      8.85 o 
   9  13  12      116.81      118.44     12.93 o 
   0  14  12      392.73      447.94     21.57 o 
   1  14  12      846.00      796.91     25.10 o 
   2  14  12        9.58        3.14      6.77 o 
   3  14  12      136.52      122.71      9.57 o 
   4  14  12       44.36       31.46      7.40 o 
   5  14  12        0.01        2.63      6.55 o 
   6  14  12        1.45       -5.81      7.01 o 
   7  14  12       62.45       57.02      9.77 o 
   8  14  12       57.12       66.13     11.26 o 
   1  15  12      540.87      557.22     23.04 o 
   2  15  12       97.03      130.34     11.36 o 
   3  15  12        1.33        3.28      6.94 o 
   4  15  12        3.48        9.62      7.63 o 
   5  15  12       76.08       63.02      9.06 o 
   6  15  12       50.97       39.93      7.84 o 
   7  15  12       16.46       30.00      9.58 o 
   8  15  12       73.55       63.03     10.92 o 
   0  16  12      176.17      171.49     19.39 o 
   1  16  12      845.57      786.33     35.78 o 
   2  16  12       73.90       62.23     11.15 o 
   3  16  12       18.49        3.97      8.38 o 
   4  16  12        0.44       -6.95      7.84 o 
   5  16  12        0.17       -1.45      7.40 o 
   6  16  12        8.24       -5.21     10.52 o 
   7  16  12       55.60       57.33     14.93 o 
   1  17  12        0.01        3.29      9.77 o 
   2  17  12       11.88        7.15      8.38 o 
   3  17  12       45.41       50.72      9.68 o 
   4  17  12       93.92       85.74     11.34 o 
   5  17  12        0.02       -4.61      7.40 o 
   6  17  12        2.60       -5.42      8.55 o 
   0  18  12       18.57      -11.34     13.53 o 
   1  18  12       24.92       17.32     10.63 o 
   2  18  12       28.73       31.53      9.58 o 
   3  18  12        1.87       10.56      8.90 o 
   4  18  12       12.33        1.52      8.55 o 
   5  18  12        1.90       -1.90      9.92 o 
   1  19  12       52.22       65.40     13.93 o 
   2  19  12        6.14        1.63      9.92 o 
   3  19  12      102.76       98.56     12.38 o 
   4  19  12        1.61       -0.24      9.58 o 
   0  20  12       60.29       86.79     17.59 o 
   1  20  12       47.91       41.05     13.08 o 
   1   1  13      109.91      106.93      4.66 o 
   2   1  13        6.61        0.99      2.17 o 
   3   1  13     3432.28     3522.44     28.21 o 
   4   1  13        6.28       15.14      3.03 o 
   5   1  13      739.86      697.06     12.25 o 
   6   1  13      171.89      200.51      8.84 o 
   7   1  13       18.14       10.56      6.03 o 
   8   1  13      473.91      488.23     17.56 o 
   9   1  13       42.43       46.73      9.65 o 
  10   1  13        0.14       -9.16      7.72 o 
  11   1  13       77.22      100.34     12.66 o 
  12   1  13       18.63       10.11     10.41 o 
   0   2  13      867.88      984.13     16.47 o 
   1   2  13      874.80      788.84     10.47 o 
   2   2  13      910.66      939.35     12.50 o 
   3   2  13       57.67       70.02      4.27 o 
   4   2  13       65.86       66.44      5.73 o 
   5   2  13      328.49      327.07     10.16 o 
   6   2  13      118.41      123.21      7.70 o 
   7   2  13      141.97      189.37      9.31 o 
   8   2  13      287.64      302.49     14.85 o 
   9   2  13        0.79        5.33      7.57 o 
  10   2  13        2.80       -0.71      8.63 o 
  11   2  13       92.41       86.00     11.82 o 
  12   2  13        0.23       -7.34     11.40 o 
   1   3  13      140.82      113.68      4.87 o 
   2   3  13       59.55       69.25      4.86 o 
   3   3  13     2715.83     2761.56     23.14 o 
   4   3  13        3.47        6.48      3.33 o 
   5   3  13      591.84      566.50     12.45 o 
   6   3  13      831.18      823.93     15.55 o 
   7   3  13       49.63       53.62      6.99 o 
   8   3  13      630.71      610.88     27.83 o 
   9   3  13        4.55       -9.45      6.30 o 
  10   3  13       15.59       27.15      8.74 o 
  11   3  13       35.31       24.48     10.54 o 
   0   4  13     7409.39     7299.73     77.71 o 
   1   4  13      808.62      859.79     10.67 o 
   2   4  13     2420.59     2606.26     21.89 o 
   3   4  13      381.02      379.73      8.33 o 
   4   4  13       53.50       33.17      4.72 o 
   5   4  13       71.58       73.94      6.41 o 
   6   4  13      249.89      219.29     10.16 o 
   7   4  13      249.90      220.81     10.92 o 
   8   4  13     2378.46     2512.62     37.25 o 
   9   4  13       54.98       59.12      9.58 o 
  10   4  13      187.37      172.99     13.31 o 
  11   4  13       31.79       20.31     15.02 o 
   1   5  13      397.08      439.90      7.64 o 
   2   5  13      604.03      652.22      9.86 o 
   3   5  13      186.69      202.08      7.66 o 
   4   5  13      148.09      129.43      7.24 o 
   5   5  13       57.31       59.96      6.12 o 
   6   5  13      266.85      263.63     10.68 o 
   7   5  13      179.25      187.47     10.01 o 
   8   5  13      758.97      748.92     18.52 o 
   9   5  13       53.84       71.67      9.67 o 
  10   5  13      162.76      176.78     14.34 o 
  11   5  13      244.41      268.54     25.26 o 
   0   6  13    10716.41    10405.30     97.90 o 
   1   6  13       53.48       71.42      4.09 o 
   2   6  13      334.59      391.57     10.60 o 
   3   6  13      955.29      920.69     14.05 o 
   4   6  13        1.48        5.82      4.32 o 
   5   6  13       74.56       84.88      7.05 o 
   6   6  13       28.50       17.21      5.56 o 
   7   6  13        1.04        5.08      5.67 o 
   8   6  13       26.00       37.24      7.47 o 
   9   6  13       31.59       28.93      8.47 o 
  10   6  13       25.87       21.14      8.55 o 
  11   6  13        0.96        8.52     10.22 o 
   1   7  13      954.74      973.03     13.66 o 
   2   7  13      178.37      189.71      7.80 o 
   3   7  13       46.85       48.04      5.77 o 
   4   7  13       55.41       53.72      5.89 o 
   5   7  13        0.59       -5.83      4.85 o 
   6   7  13      799.92      775.42     16.29 o 
   7   7  13      147.25      157.24      9.65 o 
   8   7  13      485.98      482.23     15.89 o 
   9   7  13       63.13       48.30      8.50 o 
  10   7  13      175.46      156.01     12.89 o 
  11   7  13       61.04       38.23     14.42 o 
   0   8  13     1957.92     2058.00     31.99 o 
   1   8  13      171.16      181.14      7.12 o 
   2   8  13      177.89      194.20      7.88 o 
   3   8  13       36.76       29.66      5.13 o 
   4   8  13       10.91        5.66      4.72 o 
   5   8  13        7.13        2.68      5.30 o 
   6   8  13       10.95        2.00      5.47 o 
   7   8  13       27.73       13.27      6.55 o 
   8   8  13     1492.40     1502.59     37.49 o 
   9   8  13        2.42       11.74      6.38 o 
  10   8  13        1.25        2.61      8.74 o 
  11   8  13        0.47        8.35      9.70 o 
   1   9  13       11.34       22.22      4.38 o 
   2   9  13      485.46      527.84     11.29 o 
   3   9  13      901.86      870.86     16.33 o 
   4   9  13      381.14      396.26     13.07 o 
   5   9  13        6.17       -1.01      5.13 o 
   6   9  13       14.31       11.97      6.01 o 
   7   9  13        5.61        2.72      6.27 o 
   8   9  13       77.24       97.20     15.06 o 
   9   9  13       10.76       17.65     10.01 o 
  10   9  13       14.90       17.85      9.11 o 
   0  10  13     1326.00     1361.16     35.19 o 
   1  10  13      739.05      718.21     14.44 o 
   2  10  13       67.25       69.09      6.38 o 
   3  10  13        2.17       -0.26      4.72 o 
   4  10  13       65.32       63.53      7.93 o 
   5  10  13       50.81       34.84      6.70 o 
   6  10  13       10.79        6.39      6.27 o 
   7  10  13       30.21       29.15      8.63 o 
   8  10  13      283.74      272.60     13.38 o 
   9  10  13       57.36       40.24      8.92 o 
  10  10  13       18.28       21.75      9.06 o 
   1  11  13      431.74      423.86     14.36 o 
   2  11  13      610.44      621.01     15.53 o 
   3  11  13      411.07      411.47     13.43 o 
   4  11  13       16.64        4.29      5.67 o 
   5  11  13       19.60       15.61      6.12 o 
   6  11  13      233.25      185.26     10.82 o 
   7  11  13       20.86       19.55      7.15 o 
   8  11  13       87.99       73.46     10.13 o 
   9  11  13        5.75      -11.44      7.63 o 
  10  11  13       34.93       26.78     10.20 o 
   0  12  13      909.72      858.88     42.69 o 
   1  12  13     4964.93     4966.54     62.07 o 
   2  12  13       52.59       60.94      7.52 o 
   3  12  13        6.46       -3.13      5.53 o 
   4  12  13        0.70       -0.53      5.21 o 
   5  12  13      982.34      858.40     18.74 o 
   6  12  13        0.00        6.45      6.87 o 
   7  12  13      377.16      325.80     14.38 o 
   8  12  13       14.92        5.01      7.63 o 
   9  12  13       25.29       21.96      9.33 o 
   1  13  13        2.00       -2.76      5.71 o 
   2  13  13      143.61      121.45     14.61 o 
   3  13  13        0.02       -2.58      6.10 o 
   4  13  13        2.29       -8.11      6.22 o 
   5  13  13       60.75       58.14      7.95 o 
   6  13  13       56.56       39.75      8.94 o 
   7  13  13      204.18      202.71     12.37 o 
   8  13  13       33.93       30.60      9.19 o 
   9  13  13       17.86        7.65      8.50 o 
   0  14  13      199.57      188.78     29.29 o 
   1  14  13      703.57      666.28     21.27 o 
   2  14  13      207.15      195.31     12.29 o 
   3  14  13        9.95       16.89      7.35 o 
   4  14  13       75.09       69.13     10.67 o 
   5  14  13       31.84       24.93      9.14 o 
   6  14  13      135.67      133.32     10.54 o 
   7  14  13        2.21       -8.06      7.20 o 
   8  14  13      163.89      139.68     12.72 o 
   1  15  13       19.27       19.18      7.32 o 
   2  15  13        5.53        5.35      7.82 o 
   3  15  13      423.74      422.71     18.04 o 
   4  15  13       29.76       43.53      8.31 o 
   5  15  13       89.92       58.88      9.28 o 
   6  15  13       49.39       54.52      9.28 o 
   7  15  13       44.36       34.70     10.32 o 
   0  16  13       97.53      101.75     17.59 o 
   1  16  13       32.28       25.34      9.41 o 
   2  16  13      367.57      371.82     18.46 o 
   3  16  13      154.65      161.43     14.77 o 
   4  16  13       38.21       36.92      8.88 o 
   5  16  13        0.09       -0.81      7.63 o 
   6  16  13       25.98       13.27      8.74 o 
   7  16  13        0.08       16.79      9.74 o 
   1  17  13       45.50       44.47     14.77 o 
   2  17  13      107.23      113.19     11.79 o 
   3  17  13        3.83       -0.77      8.08 o 
   4  17  13       27.62       22.81      8.90 o 
   5  17  13        0.40        2.47      8.90 o 
   6  17  13        0.35       -5.50      9.89 o 
   0  18  13       12.86       23.58     14.04 o 
   1  18  13        4.37        4.05      8.99 o 
   2  18  13      164.51      206.62     15.77 o 
   3  18  13        0.27       -0.87      8.55 o 
   4  18  13        0.05      -10.80      8.38 o 
   5  18  13        3.30       -7.57     12.26 o 
   1  19  13       77.92       75.96     12.79 o 
   2  19  13       39.59       43.91     11.54 o 
   3  19  13      139.33      147.68     13.74 o 
   0   0  14    38759.59    39308.60    478.82 o 
   1   0  14     1018.89     1007.07     17.38 o 
   2   0  14     3551.81     3603.74     40.32 o 
   3   0  14      181.09      217.14     10.73 o 
   4   0  14       78.18       90.41      6.71 o 
   5   0  14      218.82      226.58     14.89 o 
   6   0  14      119.20      107.88     17.96 o 
   7   0  14       19.96        9.22     10.64 o 
   8   0  14     2828.52     2952.85     82.39 o 
   9   0  14      549.40      534.49     30.07 o 
  10   0  14        0.08       -7.68     11.58 o 
  11   0  14      217.27      219.24     29.78 o 
   1   1  14        2.24       -3.85      2.56 o 
   2   1  14       72.80       72.30      4.26 o 
   3   1  14      716.65      680.00      9.97 o 
   4   1  14        4.56       12.59      3.13 o 
   5   1  14      128.41      146.59      6.27 o 
   6   1  14     2135.40     2154.01     28.28 o 
   7   1  14       94.24      102.88      9.92 o 
   8   1  14      504.78      546.07     23.36 o 
   9   1  14       42.64       76.88     10.89 o 
  10   1  14        0.50        0.18      8.99 o 
  11   1  14       10.38       12.52      9.44 o 
   0   2  14     4576.76     4436.74     47.25 o 
   1   2  14      543.91      517.99      8.61 o 
   2   2  14      257.04      299.80      7.11 o 
   3   2  14       38.61       42.41      3.60 o 
   4   2  14       65.74       75.00      4.33 o 
   5   2  14      438.75      392.67     10.90 o 
   6   2  14       41.79       39.60      6.01 o 
   7   2  14      130.66      129.50     10.32 o 
   8   2  14      282.20      291.35     14.85 o 
   9   2  14       92.19       89.99     13.39 o 
  10   2  14       70.91       63.74     11.29 o 
  11   2  14       69.57       86.13     12.66 o 
   1   3  14        0.77       -1.49      2.79 o 
   2   3  14      332.93      314.24      7.22 o 
   3   3  14      735.03      803.50     10.79 o 
   4   3  14       47.96       66.16      7.54 o 
   5   3  14      402.10      403.24     12.40 o 
   6   3  14     1593.73     1694.20     23.63 o 
   7   3  14        9.93        5.29      5.73 o 
   8   3  14       35.34       45.15      9.65 o 
   9   3  14      384.03      375.73     18.36 o 
  10   3  14       57.05       68.97     11.54 o 
  11   3  14      190.24      176.50     15.68 o 
   0   4  14       21.17        6.31      4.46 o 
   1   4  14      359.19      323.09      7.20 o 
   2   4  14      280.58      305.71      6.55 o 
   3   4  14      161.87      176.54      7.16 o 
   4   4  14       13.51        8.06      4.08 o 
   5   4  14      116.10      113.62      7.45 o 
   6   4  14      114.73      103.50      7.70 o 
   7   4  14      432.26      403.32     14.00 o 
   8   4  14     2082.36     2147.04     38.74 o 
   9   4  14      826.29      755.93     21.06 o 
  10   4  14       15.08        8.06      9.61 o 
  11   4  14       17.75      -10.87      8.99 o 
   1   5  14      542.46      500.85      8.71 o 
   2   5  14      151.10      144.86      6.44 o 
   3   5  14      700.12      674.04     12.26 o 
   4   5  14       35.11       36.43      5.84 o 
   5   5  14       60.39       65.60      6.25 o 
   6   5  14        2.82        5.20      5.30 o 
   7   5  14        0.00       -5.05      5.30 o 
   8   5  14      110.35      131.90      9.81 o 
   9   5  14       84.08      108.59     11.34 o 
  10   5  14       16.00       27.37      8.85 o 
  11   5  14       32.15       20.41     11.67 o 
   0   6  14    11367.40    11106.52    106.09 o 
   1   6  14      135.40      156.11      6.19 o 
   2   6  14       12.77       16.46      4.08 o 
   3   6  14      918.51      899.42     15.82 o 
   4   6  14        3.04        4.74      4.72 o 
   5   6  14      439.16      479.88     13.20 o 
   6   6  14       98.03      109.15      7.98 o 
   7   6  14      229.71      242.21     12.02 o 
   8   6  14       45.49       45.86      7.72 o 
   9   6  14      169.04      141.17     13.03 o 
  10   6  14        3.94        5.97      8.06 o 
  11   6  14       24.06       13.96     10.22 o 
   1   7  14      815.66      812.62     13.34 o 
   2   7  14       86.65       86.56      5.51 o 
   3   7  14       40.00       35.42      5.31 o 
   4   7  14      983.24      961.53     17.36 o 
   5   7  14       12.45       13.21      5.47 o 
   6   7  14      426.41      431.56     14.38 o 
   7   7  14      307.93      337.11     13.51 o 
   8   7  14       23.87       26.77      7.76 o 
   9   7  14       24.77       34.06      8.48 o 
  10   7  14       28.54       19.41     10.22 o 
  11   7  14       24.36       12.78     15.80 o 
   0   8  14     2975.48     2935.82     40.68 o 
   1   8  14      384.77      356.20      9.78 o 
   2   8  14      111.71      116.76      6.67 o 
   3   8  14      275.88      285.90     10.82 o 
   4   8  14       65.10       69.65      6.70 o 
   5   8  14      272.06      232.95     10.82 o 
   6   8  14       63.99       69.51      8.16 o 
   7   8  14        4.39       -1.27      5.77 o 
   8   8  14        5.14        2.91      6.83 o 
   9   8  14       12.56        4.26      6.96 o 
  10   8  14        0.66        3.55      8.74 o 
   1   9  14        2.54        6.14      5.22 o 
   2   9  14        0.00        7.37      4.72 o 
   3   9  14      336.93      306.21     11.53 o 
   4   9  14        0.09       -6.50      4.85 o 
   5   9  14       20.38       18.94      7.40 o 
   6   9  14      112.42      124.83      9.26 o 
   7   9  14      141.05      140.42     10.95 o 
   8   9  14        4.03       -4.72      6.55 o 
   9   9  14       32.51       40.22      8.61 o 
  10   9  14        5.65       -4.00      8.74 o 
   0  10  14     3965.22     3660.77     58.08 o 
   1  10  14       12.12        8.16      4.62 o 
   2  10  14       82.40       78.49      7.63 o 
   3  10  14      104.57       99.03     12.21 o 
   4  10  14        0.32       -7.09      4.72 o 
   5  10  14      285.54      256.98     11.83 o 
   6  10  14      153.65      152.09     12.13 o 
   7  10  14       14.76        9.79      6.87 o 
   8  10  14       34.11       25.05      7.98 o 
   9  10  14       18.82       22.48      8.50 o 
  10  10  14        3.63       16.20     10.89 o 
   1  11  14      253.35      228.36     13.43 o 
   2  11  14        5.82       -0.49      6.10 o 
   3  11  14        0.35       -5.22      5.18 o 
   4  11  14       36.19       44.23      9.16 o 
   5  11  14       68.16       66.30      7.81 o 
   6  11  14      136.63      160.68     10.54 o 
   7  11  14      667.67      615.90     17.97 o 
   8  11  14       12.79        8.56      7.35 o 
   9  11  14        8.10        1.07      8.17 o 
   0  12  14    11988.35    11732.62    168.30 o 
   1  12  14     2136.05     2166.68     43.62 o 
   2  12  14      301.51      297.94     14.15 o 
   3  12  14       47.70       26.46      6.67 o 
   4  12  14        3.72        3.46      6.52 o 
   5  12  14        0.41        2.95      6.25 o 
   6  12  14       63.28       73.48      8.92 o 
   7  12  14       25.98       16.67      7.47 o 
   8  12  14       11.06       17.59      8.33 o 
   9  12  14       62.35       59.92     11.97 o 
   1  13  14       84.38       88.58     10.54 o 
   2  13  14        1.21       -4.49      7.53 o 
   3  13  14        9.87        7.97      6.35 o 
   4  13  14       21.47       20.09      7.08 o 
   5  13  14       22.71       28.12      7.90 o 
   6  13  14      298.44      252.57     13.79 o 
   7  13  14        0.19        1.18      7.05 o 
   8  13  14       34.12       26.59      8.80 o 
   0  14  14      213.89      185.60     46.08 o 
   1  14  14       12.79       11.18      7.12 o 
   2  14  14       29.22       36.43      8.55 o 
   3  14  14       30.81       18.99      7.35 o 
   4  14  14        4.93      -11.03      8.23 o 
   5  14  14       16.14       12.12      7.76 o 
   6  14  14       26.95       20.20      8.31 o 
   7  14  14       36.29       47.48      9.42 o 
   8  14  14        2.20       -2.04      9.06 o 
   1  15  14       35.70       15.61      7.82 o 
   2  15  14        1.95       -6.23      7.15 o 
   3  15  14      304.23      250.13     14.15 o 
   4  15  14       38.04       58.96      9.85 o 
   5  15  14       25.14       28.04      8.33 o 
   6  15  14       27.00       15.15      8.66 o 
   7  15  14       11.93       21.75      9.74 o 
   0  16  14      343.64      334.15     25.62 o 
   1  16  14        0.68      -11.29      7.52 o 
   2  16  14       24.81       26.89      8.55 o 
   3  16  14       34.19       25.59      8.55 o 
   4  16  14        3.75        6.18      8.55 o 
   5  16  14       72.89       75.71     10.87 o 
   6  16  14        0.12       -3.25      8.55 o 
   1  17  14       22.26       19.82      9.21 o 
   2  17  14       41.44       16.54      8.74 o 
   3  17  14       55.56       40.60      9.85 o 
   4  17  14       22.56       37.50     10.14 o 
   5  17  14       28.22       24.86      9.58 o 
   0  18  14       24.32       19.24     14.04 o 
   1  18  14      106.51      102.58     13.43 o 
   2  18  14       37.58       43.15     11.54 o 
   3  18  14       19.67       17.68     13.39 o 
   4  18  14       17.27       23.29      9.85 o 
   1  19  14        0.21       -6.94      9.44 o 
   2  19  14       18.43       21.34     11.13 o 
   1   1  15      115.04      112.42      7.18 o 
   2   1  15     1130.18     1051.71     15.28 o 
   3   1  15      399.86      392.79      8.46 o 
   4   1  15      626.45      661.53     10.39 o 
   5   1  15      534.62      537.83     14.13 o 
   6   1  15      696.96      643.61     19.63 o 
   7   1  15     1526.21     1583.78     34.62 o 
   8   1  15     2704.94     2597.43     41.64 o 
   9   1  15        1.43       -3.24      8.31 o 
  10   1  15       17.88       26.54      9.44 o 
  11   1  15        7.30       -7.07      9.21 o 
   0   2  15        7.46        4.34      3.95 o 
   1   2  15      362.73      359.69      9.79 o 
   2   2  15      380.11      363.77      8.04 o 
   3   2  15      560.39      501.03      9.51 o 
   4   2  15       15.95       15.49      4.06 o 
   5   2  15        6.56        3.69      4.72 o 
   6   2  15       10.83       21.27      5.96 o 
   7   2  15      194.12      196.70     12.08 o 
   8   2  15      290.08      332.83     15.38 o 
   9   2  15      118.78      125.25     12.32 o 
  10   2  15      159.97      140.44     14.01 o 
  11   2  15       97.45       95.19     19.23 o 
   1   3  15      885.15      810.39     11.19 o 
   2   3  15      216.07      197.90      6.29 o 
   3   3  15      931.23      989.04     13.40 o 
   4   3  15       31.16       20.25      3.98 o 
   5   3  15       10.35        5.80      5.03 o 
   6   3  15      318.85      310.80     11.55 o 
   7   3  15       64.97       65.48      8.74 o 
   8   3  15       39.36       54.31     10.22 o 
   9   3  15       50.60       68.99     10.65 o 
  10   3  15       15.36       11.85      9.65 o 
  11   3  15        0.00       -0.62     10.30 o 
   0   4  15     3134.96     2961.45     38.37 o 
   1   4  15     1667.79     1768.02     19.38 o 
   2   4  15       61.97       55.79      4.81 o 
   3   4  15      108.30      107.06      5.92 o 
   4   4  15        8.32       11.52      4.89 o 
   5   4  15       63.38       58.72      6.27 o 
   6   4  15        0.66       -4.46      5.13 o 
   7   4  15      292.08      292.42     12.30 o 
   8   4  15       18.67       22.63      7.96 o 
   9   4  15       38.47       30.01      8.90 o 
  10   4  15        1.02       -6.07      8.48 o 
  11   4  15       10.91       10.68      9.70 o 
   1   5  15        7.70        8.89      3.35 o 
   2   5  15      741.45      799.34     13.40 o 
   3   5  15      579.23      615.93     12.26 o 
   4   5  15       40.10       42.73      6.75 o 
   5   5  15       90.48      103.24      7.45 o 
   6   5  15      104.46      108.14      8.43 o 
   7   5  15        1.54        2.14      5.89 o 
   8   5  15      146.77      147.31     10.50 o 
   9   5  15      124.58      138.46     13.29 o 
  10   5  15        5.37       10.41      8.55 o 
  11   5  15        0.28       -1.81     12.06 o 
   0   6  15      452.05      420.52     12.54 o 
   1   6  15       41.94       44.54      4.95 o 
   2   6  15      186.38      185.40      7.75 o 
   3   6  15       29.94       34.85      5.30 o 
   4   6  15       33.50       32.09      5.67 o 
   5   6  15       15.36        9.81      5.30 o 
   6   6  15       48.52       33.08      6.38 o 
   7   6  15        0.12        2.30      5.89 o 
   8   6  15      283.33      348.59     15.14 o 
   9   6  15       16.81       13.40      8.82 o 
  10   6  15      184.74      219.30     16.33 o 
  11   6  15        4.60       -3.41     11.40 o 
   1   7  15      240.30      237.68      8.52 o 
   2   7  15      129.10      133.10      7.11 o 
   3   7  15      179.78      194.41     10.06 o 
   4   7  15        5.20       10.85      5.30 o 
   5   7  15      355.66      337.57     12.67 o 
   6   7  15      118.00      118.58      8.92 o 
   7   7  15        5.15        2.42      6.01 o 
   8   7  15       11.83       10.88      7.20 o 
   9   7  15      339.06      345.12     15.94 o 
  10   7  15        2.13       -4.77      8.38 o 
   0   8  15      103.66      104.47     10.64 o 
   1   8  15      377.55      426.77     15.86 o 
   2   8  15       83.72       83.69      7.40 o 
   3   8  15      763.09      757.34     15.77 o 
   4   8  15        5.54        2.65      4.99 o 
   5   8  15      918.09      957.50     23.45 o 
   6   8  15       10.76        9.05      5.89 o 
   7   8  15       16.62       14.95      6.70 o 
   8   8  15      242.78      276.23     15.74 o 
   9   8  15        5.92       13.59      7.90 o 
  10   8  15        0.17       -9.59      9.03 o 
   1   9  15       24.57       23.47      5.41 o 
   2   9  15       52.71       73.46      7.20 o 
   3   9  15      430.87      447.54     13.65 o 
   4   9  15       66.83       42.52      6.55 o 
   5   9  15      556.48      472.26     14.93 o 
   6   9  15      324.80      310.89     12.90 o 
   7   9  15      290.60      295.77     13.43 o 
   8   9  15      114.88      123.48     10.04 o 
   9   9  15        6.87       -2.18      7.06 o 
  10   9  15        1.43       -3.03      9.65 o 
   0  10  15     2244.38     2227.84     42.47 o 
   1  10  15     1305.58     1268.16     29.54 o 
   2  10  15        0.38        9.04      5.96 o 
   3  10  15       31.13       16.54      6.35 o 
   4  10  15       88.96      101.69      7.84 o 
   5  10  15        2.20       -2.70      5.67 o 
   6  10  15        2.41        3.03      6.01 o 
   7  10  15        0.17        9.10      7.15 o 
   8  10  15        0.01       -0.95      7.05 o 
   9  10  15       54.46       46.79      9.57 o 
   1  11  15      496.87      518.42     25.13 o 
   2  11  15      295.41      292.51     14.15 o 
   3  11  15       83.12       78.92      8.48 o 
   4  11  15      101.04       84.22      8.85 o 
   5  11  15      140.92      115.36      9.22 o 
   6  11  15       77.39       90.69      9.04 o 
   7  11  15      405.02      393.37     17.76 o 
   8  11  15        5.23       -1.06      7.05 o 
   9  11  15       65.49       51.46      9.94 o 
   0  12  15     6642.01     6672.50     97.95 o 
   1  12  15      485.91      534.29     19.93 o 
   2  12  15      488.62      489.13     22.53 o 
   3  12  15       29.19       27.77      6.83 o 
   4  12  15        0.39       -6.63      6.22 o 
   5  12  15        0.67        4.49      6.83 o 
   6  12  15      173.67      155.74     13.65 o 
   7  12  15        2.31       -4.02      7.05 o 
   8  12  15        6.44       13.61      7.70 o 
   9  12  15        9.37        4.82      8.85 o 
   1  13  15       28.56       41.32      7.54 o 
   2  13  15      107.78      113.80     10.52 o 
   3  13  15        0.07       -9.22      6.61 o 
   4  13  15       28.59       18.80      7.01 o 
   5  13  15       20.94        9.89      7.63 o 
   6  13  15        7.75        6.64      7.63 o 
   7  13  15        6.45       15.90      8.10 o 
   8  13  15        3.57       -3.53      8.31 o 
   0  14  15      111.06      113.94     17.59 o 
   1  14  15        5.40        4.87      6.77 o 
   2  14  15      221.16      187.89     12.62 o 
   3  14  15        8.24        0.95      7.15 o 
   4  14  15        0.31       -3.95      6.97 o 
   5  14  15       21.57       23.18      7.76 o 
   6  14  15      116.49      107.72     10.99 o 
   7  14  15        0.13        3.28      8.02 o 
   1  15  15       42.76       30.96      8.99 o 
   2  15  15       11.35        5.31      7.35 o 
   3  15  15       34.19       50.96      9.25 o 
   4  15  15        7.90        5.87      7.96 o 
   5  15  15       72.97       42.01     10.02 o 
   6  15  15       14.44        8.91      8.48 o 
   7  15  15       42.21       45.34     10.95 o 
   0  16  15      259.29      314.14     66.81 o 
   1  16  15        5.27        9.57      8.48 o 
   2  16  15       36.66       19.73      8.55 o 
   3  16  15       19.61        7.88      7.91 o 
   4  16  15        2.98        3.69      8.55 o 
   5  16  15       60.96       50.81     10.14 o 
   6  16  15       12.93       18.06      9.74 o 
   1  17  15       71.19       92.02     13.72 o 
   2  17  15        0.01       -7.44      8.63 o 
   3  17  15        0.00        4.93      8.58 o 
   4  17  15       34.57       29.10     11.20 o 
   5  17  15        9.32        8.48      9.49 o 
   0  18  15       62.56       55.29     19.55 o 
   1  18  15       27.11       16.70     10.54 o 
   2  18  15        0.01        7.50      9.65 o 
   3  18  15        2.97        1.17      8.74 o 
   1  19  15      143.01      150.12     15.07 o 
   0   0  16      311.35      276.75     16.36 o 
   1   0  16        0.01        0.00      3.76 o 
   2   0  16      420.82      403.03     16.34 o 
   3   0  16     1958.65     1897.28     27.10 o 
   4   0  16      333.38      322.13     11.82 o 
   5   0  16      224.35      199.78     11.95 o 
   6   0  16      455.10      514.92     37.74 o 
   7   0  16       17.37        9.22     12.21 o 
   8   0  16      827.40      830.76     33.62 o 
   9   0  16      783.50      760.26     36.93 o 
  10   0  16        6.09       10.75     14.48 o 
  11   0  16       76.96       69.93     16.21 o 
   1   1  16     1171.31     1205.22     14.49 o 
   2   1  16      362.79      369.77     11.35 o 
   3   1  16      498.85      566.65      9.66 o 
   4   1  16      291.80      283.25      8.51 o 
   5   1  16      198.26      184.92      8.84 o 
   6   1  16      206.18      201.60     11.61 o 
   7   1  16      132.10      120.94     12.19 o 
   8   1  16      253.98      276.80     16.57 o 
   9   1  16       21.74       28.44      9.65 o 
  10   1  16        0.96       11.42      9.21 o 
  11   1  16       15.73       14.54     10.54 o 
   0   2  16      367.04      469.57     12.44 o 
   1   2  16       53.89       60.39      4.44 o 
   2   2  16      693.25      662.10     10.45 o 
   3   2  16      108.33      100.44      5.92 o 
   4   2  16       73.98       76.94      5.71 o 
   5   2  16      666.33      687.61     15.97 o 
   6   2  16       83.16       84.50      7.24 o 
   7   2  16       58.66       41.22      7.96 o 
   8   2  16      197.03      220.37     15.32 o 
   9   2  16      571.24      560.01     28.85 o 
  10   2  16       42.20       53.06     10.89 o 
  11   2  16        0.14      -10.12     10.30 o 
   1   3  16        9.80        7.37      3.24 o 
   2   3  16     1240.90     1328.61     14.97 o 
   3   3  16      449.49      449.57     10.51 o 
   4   3  16      109.03      102.24      7.63 o 
   5   3  16      437.40      449.96     12.87 o 
   6   3  16      112.53      106.74      8.41 o 
   7   3  16        3.06       -2.80      6.30 o 
   8   3  16      106.66      119.55     11.10 o 
   9   3  16        5.69        1.88      8.82 o 
  10   3  16       53.57       49.90     13.85 o 
  11   3  16       56.40       63.25     12.12 o 
   0   4  16      374.96      383.63     12.54 o 
   1   4  16      171.39      184.68      6.51 o 
   2   4  16       12.80        8.70      3.79 o 
   3   4  16       80.92      103.96      6.44 o 
   4   4  16       12.88       14.64      4.85 o 
   5   4  16      212.99      220.89     11.27 o 
   6   4  16      144.54      128.60      8.72 o 
   7   4  16       62.37       68.47      7.94 o 
   8   4  16        5.56        4.61      7.57 o 
   9   4  16      307.36      303.08     17.80 o 
  10   4  16       80.19       80.43     11.82 o 
  11   4  16        3.11       -9.61      9.65 o 
   1   5  16      149.87      162.88      7.21 o 
   2   5  16      296.37      280.91      9.53 o 
   3   5  16        9.33       23.17      4.85 o 
   4   5  16        0.17       -7.28      5.03 o 
   5   5  16      145.07      138.35      8.72 o 
   6   5  16      207.86      208.21      9.98 o 
   7   5  16      273.21      290.13     12.67 o 
   8   5  16      248.48      210.13     13.36 o 
   9   5  16       49.91       46.15     10.22 o 
  10   5  16       81.66       45.31     11.29 o 
  11   5  16        0.01        0.60      9.70 o 
   0   6  16       58.74       51.61      7.20 o 
   1   6  16      544.44      579.76     12.64 o 
   2   6  16      169.84      171.64      7.83 o 
   3   6  16        5.60       -1.36      5.85 o 
   4   6  16       19.71       20.75      5.13 o 
   5   6  16      375.77      339.53     12.37 o 
   6   6  16       20.53       18.91      5.67 o 
   7   6  16        1.16       -6.45      5.47 o 
   8   6  16       15.65       24.94      8.38 o 
   9   6  16       23.52       23.38      9.11 o 
  10   6  16        6.47       10.20      9.25 o 
   1   7  16      224.00      216.66      8.92 o 
   2   7  16     1778.39     1761.34     21.74 o 
   3   7  16      182.58      175.99      9.72 o 
   4   7  16      276.04      265.07     11.20 o 
   5   7  16        4.25        3.17      5.13 o 
   6   7  16       60.59       52.31      7.24 o 
   7   7  16        8.60       -3.62      5.89 o 
   8   7  16       28.20       23.81      7.26 o 
   9   7  16       30.87       18.43      8.71 o 
  10   7  16       57.49       57.40     10.65 o 
   0   8  16     1396.26     1297.64     29.82 o 
   1   8  16       24.90       10.71      4.95 o 
   2   8  16      714.43      723.24     16.08 o 
   3   8  16      224.30      269.02     11.70 o 
   4   8  16        1.91       -7.48      4.99 o 
   5   8  16      642.81      626.20     15.82 o 
   6   8  16        6.99        6.72      5.77 o 
   7   8  16       88.23       63.04      8.13 o 
   8   8  16        4.46        2.70      6.74 o 
   9   8  16       15.76        6.96      8.66 o 
  10   8  16       17.13       10.23     10.75 o 
   1   9  16     1478.23     1437.19     25.21 o 
   2   9  16      849.86      820.40     18.39 o 
   3   9  16      699.60      614.82     14.91 o 
   4   9  16      357.73      348.63     12.70 o 
   5   9  16       95.70       93.43      8.10 o 
   6   9  16       40.72       50.02      7.57 o 
   7   9  16      128.77      144.80     10.47 o 
   8   9  16       37.91       31.80      8.10 o 
   9   9  16        0.06      -11.44      7.63 o 
  10   9  16       16.27       -1.37     11.40 o 
   0  10  16     1929.00     1828.02     39.06 o 
   1  10  16     1845.16     1777.03     31.98 o 
   2  10  16      190.83      212.20     12.08 o 
   3  10  16        0.83       -3.95      6.03 o 
   4  10  16       74.19       89.45      9.88 o 
   5  10  16      131.37      120.53      9.26 o 
   6  10  16       14.34       20.98      7.24 o 
   7  10  16       18.89       22.37      7.47 o 
   8  10  16        3.47        5.11      7.45 o 
   9  10  16        8.89       -5.77      8.64 o 
   1  11  16       46.74       30.94      9.48 o 
   2  11  16      697.93      675.40     20.09 o 
   3  11  16       27.66       35.36      7.01 o 
   4  11  16        2.77       -8.60      5.73 o 
   5  11  16       73.55       63.57      8.26 o 
   6  11  16       26.67       41.48      7.84 o 
   7  11  16      340.82      335.67     14.93 o 
   8  11  16       50.75       49.46      9.36 o 
   9  11  16       39.62       60.42     12.72 o 
   0  12  16       41.29       38.91     13.30 o 
   1  12  16       12.74        7.72      6.27 o 
   2  12  16       23.60       15.99      7.15 o 
   3  12  16       28.82       12.68      9.34 o 
   4  12  16        0.02       -4.68      6.35 o 
   5  12  16      296.83      275.99     13.98 o 
   6  12  16       13.51       23.04      8.15 o 
   7  12  16        4.11       -7.72      6.87 o 
   8  12  16      210.47      178.62     12.30 o 
   1  13  16      271.18      284.95     16.23 o 
   2  13  16       20.45       18.73      7.82 o 
   3  13  16       65.81       56.28      8.38 o 
   4  13  16        0.75       -2.85      7.15 o 
   5  13  16       30.74       23.34      8.48 o 
   6  13  16      162.60      153.82     12.14 o 
   7  13  16       10.43       -1.49      8.20 o 
   8  13  16        7.63       -3.35      8.85 o 
   0  14  16       46.67       20.20     12.21 o 
   1  14  16        0.28        0.32      7.76 o 
   2  14  16       85.68       95.63     10.32 o 
   3  14  16       33.53       21.50      8.08 o 
   4  14  16        4.06        1.68      7.35 o 
   5  14  16       30.03       38.28      9.34 o 
   6  14  16        2.89       -8.93      8.02 o 
   7  14  16      106.47       61.92     10.30 o 
   1  15  16       17.76       12.36      9.31 o 
   2  15  16        3.54        3.21      7.35 o 
   3  15  16       91.08      103.52     10.87 o 
   4  15  16       82.60       68.94     10.65 o 
   5  15  16        0.89        1.24      8.90 o 
   6  15  16        7.36        2.66      8.74 o 
   0  16  16       55.71       10.83     17.76 o 
   1  16  16       21.90       19.06     10.35 o 
   2  16  16        0.04      -10.73      7.15 o 
   3  16  16       30.15       36.40      9.11 o 
   4  16  16       59.95       81.91     11.10 o 
   5  16  16      108.57      111.99     12.62 o 
   1  17  16       49.03       44.77     11.13 o 
   2  17  16       29.83       23.18     10.54 o 
   3  17  16       96.92       80.05     11.18 o 
   4  17  16        0.11       -8.95      8.40 o 
   0  18  16        2.44       27.36     18.39 o 
   1  18  16       22.53       18.66     13.80 o 
   2  18  16        3.05        5.15      9.86 o 
   3  18  16       70.47       59.85     12.44 o 
   1   1  17       41.31       54.18      4.23 o 
   2   1  17      522.00      587.53     10.24 o 
   3   1  17       89.32       79.96      4.86 o 
   4   1  17      411.76      430.46     11.72 o 
   5   1  17       25.84       20.56      5.96 o 
   6   1  17     1718.61     1704.30     31.31 o 
   7   1  17        1.01       -3.61      7.56 o 
   8   1  17      765.16      771.36     23.15 o 
   9   1  17        0.52       13.76      8.94 o 
  10   1  17      241.07      252.40     17.09 o 
  11   1  17        5.51       16.50     10.89 o 
   0   2  17       53.57       43.44      5.86 o 
   1   2  17       82.81       76.13      4.91 o 
   2   2  17      701.42      754.86     11.30 o 
   3   2  17      242.49      268.13     12.27 o 
   4   2  17      132.06      106.89      6.58 o 
   5   2  17        1.61       -2.91      4.32 o 
   6   2  17     1139.56     1130.85     23.28 o 
   7   2  17      202.00      205.39     13.85 o 
   8   2  17        0.34       15.78      9.21 o 
   9   2  17       56.45       78.15     11.54 o 
  10   2  17      153.34      185.18     15.60 o 
  11   2  17       33.64       16.97     10.97 o 
   1   3  17      462.61      479.67      9.30 o 
   2   3  17     1755.55     1789.59     21.30 o 
   3   3  17       25.93       18.43      4.47 o 
   4   3  17      315.06      330.23     12.03 o 
   5   3  17        8.90       17.13      5.13 o 
   6   3  17      130.71      132.72      9.01 o 
   7   3  17      173.64      197.35     12.62 o 
   8   3  17      447.35      481.14     21.27 o 
   9   3  17      637.05      624.23     25.40 o 
  10   3  17       17.28        4.48     10.65 o 
   0   4  17     1321.80     1172.62     20.52 o 
   1   4  17       29.28       31.74      4.18 o 
   2   4  17       20.41       19.70      4.29 o 
   3   4  17      334.36      347.91     10.60 o 
   4   4  17      132.23      118.15      7.68 o 
   5   4  17       51.29       68.27      6.68 o 
   6   4  17       83.87       78.07      8.48 o 
   7   4  17      230.10      281.19     14.27 o 
   8   4  17        8.38       13.01      7.96 o 
   9   4  17       32.04       30.09      9.92 o 
  10   4  17        9.33        0.66      9.65 o 
   1   5  17        0.00        3.98      3.91 o 
   2   5  17      228.52      227.99      8.78 o 
   3   5  17      454.93      478.71     12.51 o 
   4   5  17      447.16      480.09     13.20 o 
   5   5  17        0.38       -5.38      5.18 o 
   6   5  17        0.80       -8.36      5.57 o 
   7   5  17        0.01       -3.31      5.88 o 
   8   5  17      183.36      183.41     13.64 o 
   9   5  17      127.34      106.24     12.44 o 
  10   5  17       20.18       25.42     14.07 o 
   0   6  17       95.05       96.14     10.79 o 
   1   6  17      301.86      292.89     10.53 o 
   2   6  17        3.94        3.95      4.87 o 
   3   6  17      416.96      455.75     12.90 o 
   4   6  17       12.82        9.54      5.53 o 
   5   6  17      380.35      417.29     13.65 o 
   6   6  17       22.04       24.41      6.12 o 
   7   6  17       15.02       14.35      6.34 o 
   8   6  17        0.45       -7.49      7.57 o 
   9   6  17      127.89       97.01     11.61 o 
  10   6  17        4.80       -2.97      9.21 o 
   1   7  17       53.35       41.06      5.77 o 
   2   7  17      495.61      550.43     15.47 o 
   3   7  17       71.31       69.92      7.63 o 
   4   7  17       21.43       13.43      6.32 o 
   5   7  17       25.34       14.76      6.01 o 
   6   7  17      252.93      230.07     11.36 o 
   7   7  17       26.08       18.78      7.05 o 
   8   7  17       99.08      114.02     10.99 o 
   9   7  17      215.45      201.46     14.60 o 
  10   7  17        0.59        3.19      9.34 o 
   0   8  17     1056.29     1055.44     43.14 o 
   1   8  17      493.16      502.54     14.04 o 
   2   8  17        6.99       11.60      5.73 o 
   3   8  17      559.73      505.03     14.83 o 
   4   8  17        2.20       -1.30      5.13 o 
   5   8  17      115.25      108.98      8.43 o 
   6   8  17       43.22       37.96      7.28 o 
   7   8  17        9.09        4.50      6.70 o 
   8   8  17      137.00      114.51      9.98 o 
   9   8  17        2.11      -12.12      8.08 o 
  10   8  17       26.10       -7.37      9.65 o 
   1   9  17       84.69       80.39      8.17 o 
   2   9  17      808.78      826.45     19.85 o 
   3   9  17       71.28       61.38      7.76 o 
   4   9  17       74.60       72.70      7.92 o 
   5   9  17      107.63      124.29      9.23 o 
   6   9  17      317.52      295.71     13.20 o 
   7   9  17       46.91       47.73      7.84 o 
   8   9  17       12.30       14.60      7.70 o 
   9   9  17       95.60      117.25     13.08 o 
   0  10  17     1631.14     1512.52     35.43 o 
   1  10  17        0.05       13.32      6.69 o 
   2  10  17       73.87       72.70     10.81 o 
   3  10  17        1.23       -3.62      5.53 o 
   4  10  17        4.53        6.71      6.08 o 
   5  10  17       43.72       23.73      6.87 o 
   6  10  17        0.32        3.42      6.38 o 
   7  10  17       32.08       50.31      8.43 o 
   8  10  17       32.62       32.80      8.10 o 
   9  10  17       15.54        1.27     10.02 o 
   1  11  17       31.85       18.31      6.17 o 
   2  11  17        4.35        6.36      7.28 o 
   3  11  17        4.25       -9.91      6.61 o 
   4  11  17        1.70       -8.94      5.96 o 
   5  11  17      242.99      235.76     13.86 o 
   6  11  17      529.40      494.68     17.15 o 
   7  11  17       26.42       21.09      7.95 o 
   8  11  17        0.89       -4.52      7.70 o 
   0  12  17        3.01        1.97     12.57 o 
   1  12  17      154.85      182.36     18.12 o 
   2  12  17      211.25      222.90     14.33 o 
   3  12  17        0.20        7.45      7.15 o 
   4  12  17       98.86      104.27     13.00 o 
   5  12  17       74.95       79.03      9.28 o 
   6  12  17      396.56      393.57     16.80 o 
   7  12  17       17.36        8.65      8.02 o 
   8  12  17        0.45       -2.63      7.84 o 
   1  13  17        9.41        5.42      7.15 o 
   2  13  17       22.11        9.26      6.94 o 
   3  13  17        1.82       -6.28      6.61 o 
   4  13  17       25.56       13.38      8.89 o 
   5  13  17       36.75       16.72      8.02 o 
   6  13  17        0.10        4.74      7.63 o 
   7  13  17        4.26        2.68      8.33 o 
   0  14  17       33.99       33.32     22.56 o 
   1  14  17       26.54       34.65      8.99 o 
   2  14  17        0.18       -4.61      7.15 o 
   3  14  17        0.35        1.49      7.15 o 
   4  14  17        8.52       12.78      7.82 o 
   5  14  17        0.36       -3.98      8.24 o 
   6  14  17       13.68        5.20      8.33 o 
   7  14  17      133.91      136.22     12.56 o 
   1  15  17        6.24        9.73      8.31 o 
   2  15  17       24.13       11.85      8.71 o 
   3  15  17       56.08       40.64      9.34 o 
   4  15  17        0.00       -7.99      8.08 o 
   5  15  17        4.56        0.96      8.92 o 
   6  15  17       10.64       -1.05      8.74 o 
   0  16  17       33.52       33.98     14.91 o 
   1  16  17       49.66       32.94     10.75 o 
   2  16  17       39.65       24.57      9.41 o 
   3  16  17       41.83       38.16      9.34 o 
   4  16  17       91.26      110.18     12.29 o 
   5  16  17        2.79       16.61      9.58 o 
   1  17  17       10.70       -1.15      9.55 o 
   2  17  17       89.03      104.31     12.79 o 
   3  17  17        9.37       -7.64      8.55 o 
   4  17  17        2.80       -9.38      8.74 o 
   0  18  17       19.43       17.28     14.91 o 
   1  18  17       20.86       22.59     13.05 o 
   0   0  18     3696.59     3579.09     61.07 o 
   1   0  18     1092.97     1096.01     20.26 o 
   2   0  18      271.12      256.17     11.85 o 
   3   0  18      333.36      358.34     12.77 o 
   4   0  18       26.89       12.90     10.97 o 
   5   0  18      139.31       96.21     14.04 o 
   6   0  18       39.23       50.68     13.30 o 
   7   0  18       70.68       61.44     13.30 o 
   8   0  18      641.48      679.02     32.74 o 
   9   0  18      265.77      324.82     26.34 o 
  10   0  18      266.20      289.20     27.41 o 
   1   1  18      269.57      313.61      8.57 o 
   2   1  18       10.91       14.00      3.70 o 
   3   1  18      213.88      238.90      8.34 o 
   4   1  18      552.03      560.72     12.05 o 
   5   1  18      193.59      191.70     10.18 o 
   6   1  18      332.47      354.41     16.93 o 
   7   1  18      718.51      703.12     24.04 o 
   8   1  18       76.97       95.18     12.12 o 
   9   1  18       32.58       29.27      9.92 o 
  10   1  18      109.52      149.25     14.33 o 
   0   2  18      532.50      563.66     14.57 o 
   1   2  18      527.22      549.97     12.10 o 
   2   2  18        1.63        5.41      3.95 o 
   3   2  18      260.35      283.49     10.95 o 
   4   2  18      284.69      309.99     11.27 o 
   5   2  18       12.81       -3.95      5.53 o 
   6   2  18       72.38       81.36      9.34 o 
   7   2  18      305.06      286.18     15.91 o 
   8   2  18       66.28       76.28     11.13 o 
   9   2  18       62.46       85.84     11.82 o 
  10   2  18       17.77       22.81     10.41 o 
   1   3  18       19.81       18.43      3.63 o 
   2   3  18      444.06      483.51     11.38 o 
   3   3  18       96.21       88.76      6.44 o 
   4   3  18      259.82      268.17     11.15 o 
   5   3  18       15.46       11.44      5.30 o 
   6   3  18      228.38      241.76     13.10 o 
   7   3  18        4.88        8.80      7.35 o 
   8   3  18       41.44       39.71      9.92 o 
   9   3  18       15.03        0.77      9.41 o 
  10   3  18        0.93       -5.18      9.21 o 
   0   4  18      137.81      164.26      8.82 o 
   1   4  18      537.90      529.21     12.75 o 
   2   4  18       97.19       93.40      7.15 o 
   3   4  18      163.94      155.75      8.43 o 
   4   4  18      196.10      201.13      9.40 o 
   5   4  18        5.13        2.79      4.87 o 
   6   4  18        0.07       -0.89      5.30 o 
   7   4  18      207.05      222.62     13.28 o 
   8   4  18      387.87      422.30     20.00 o 
   9   4  18      131.75      102.40     12.12 o 
  10   4  18        1.50       -0.84     10.22 o 
   1   5  18      599.52      597.18     16.89 o 
   2   5  18     1008.25      995.53     16.03 o 
   3   5  18       66.67       75.01      6.70 o 
   4   5  18      167.93      172.96      9.13 o 
   5   5  18        0.00       -7.34      5.13 o 
   6   5  18        5.45        4.61      6.53 o 
   7   5  18      101.13      101.36     10.65 o 
   8   5  18       36.05       51.75      9.34 o 
   9   5  18      150.89      173.96     15.32 o 
  10   5  18       46.84       44.81     11.82 o 
   0   6  18      309.95      292.68     19.39 o 
   1   6  18       16.59       11.38      5.13 o 
   2   6  18       50.89       52.56      5.60 o 
   3   6  18       92.61      106.56      7.81 o 
   4   6  18      280.38      273.30     11.53 o 
   5   6  18       31.80       22.80      6.67 o 
   6   6  18       63.09       45.44      7.05 o 
   7   6  18       28.56       24.98      7.24 o 
   8   6  18        8.52       15.57      8.38 o 
   9   6  18       78.93       82.21     11.34 o 
  10   6  18       37.37       59.44     11.82 o 
   1   7  18       83.25       88.28      8.02 o 
   2   7  18        0.02        6.83      5.66 o 
   3   7  18       30.40       31.23      6.14 o 
   4   7  18       11.12        7.63      5.67 o 
   5   7  18      172.52      170.60      9.81 o 
   6   7  18       15.10       23.25      6.41 o 
   7   7  18        0.01       -8.70      6.14 o 
   8   7  18        8.76        2.30      8.08 o 
   9   7  18        2.45        7.19      8.90 o 
   0   8  18     2950.67     2649.80     57.19 o 
   1   8  18      104.33      105.89      8.69 o 
   2   8  18       94.26      106.62     11.22 o 
   3   8  18       83.37       82.61      8.48 o 
   4   8  18        4.25        0.72      6.35 o 
   5   8  18      812.50      777.93     17.70 o 
   6   8  18       45.19       21.03      7.05 o 
   7   8  18        3.08       -3.92      6.38 o 
   8   8  18       14.14       31.16      7.84 o 
   9   8  18       43.00       54.92     11.10 o 
   1   9  18       39.93       13.69      8.89 o 
   2   9  18     2073.28     2115.59     32.78 o 
   3   9  18       38.41       31.10      7.20 o 
   4   9  18      484.05      481.31     21.55 o 
   5   9  18        0.21        4.50      6.41 o 
   6   9  18       46.66       43.19      8.10 o 
   7   9  18       41.88       38.44      7.84 o 
   8   9  18       29.10       23.75      7.98 o 
   9   9  18        5.70       -1.48      8.94 o 
   0  10  18       22.81       28.19     14.63 o 
   1  10  18       45.11       39.55      8.35 o 
   2  10  18      396.11      403.96     16.54 o 
   3  10  18        9.49       11.42      7.28 o 
   4  10  18       64.29       48.47      7.90 o 
   5  10  18      332.38      284.20     13.98 o 
   6  10  18      486.72      412.10     15.40 o 
   7  10  18       57.09       66.87      8.72 o 
   8  10  18        1.25        5.46      7.59 o 
   1  11  18      438.97      404.85     18.12 o 
   2  11  18        8.69        3.29      6.97 o 
   3  11  18        0.30        2.54      7.76 o 
   4  11  18       26.00        8.94      7.15 o 
   5  11  18      126.88      111.99     10.18 o 
   6  11  18        3.10       12.72      7.76 o 
   7  11  18       73.38       64.30      9.50 o 
   8  11  18       48.04       36.12      9.13 o 
   0  12  18      150.95      130.11     17.59 o 
   1  12  18      349.77      332.26     15.59 o 
   2  12  18        4.20       -0.17      6.77 o 
   3  12  18       14.59        8.06      7.57 o 
   4  12  18       72.96       71.74      9.56 o 
   5  12  18       51.03       32.63      8.02 o 
   6  12  18        0.42       14.97      8.15 o 
   7  12  18       24.98       28.41      9.19 o 
   1  13  18      184.15      177.07     14.01 o 
   2  13  18        2.91        3.91      7.35 o 
   3  13  18       23.97       19.81      8.08 o 
   4  13  18        0.75       -3.39      7.15 o 
   5  13  18       28.33       14.78      8.38 o 
   6  13  18        6.74        0.88      7.76 o 
   7  13  18       51.35       25.70      9.33 o 
   0  14  18      129.08      105.70     35.78 o 
   1  14  18       32.66       36.09      9.41 o 
   2  14  18      179.30      179.47     14.01 o 
   3  14  18        0.44       -3.91      7.35 o 
   4  14  18        4.76      -11.03      7.35 o 
   5  14  18       34.81       18.06      8.40 o 
   6  14  18       10.20       10.40      9.34 o 
   1  15  18       38.25       31.72      9.70 o 
   2  15  18        6.48       -2.09      9.31 o 
   3  15  18       25.87       17.80      8.38 o 
   4  15  18        8.53        5.53      8.08 o 
   5  15  18        6.71        7.24      8.71 o 
   0  16  18       47.58       48.38     21.18 o 
   1  16  18        0.62       10.35      9.21 o 
   2  16  18       21.68       18.19     10.69 o 
   3  16  18        4.92       -9.68      8.08 o 
   4  16  18        0.05       -4.11      9.70 o 
   1  17  18      109.94       78.94     12.44 o 
   2  17  18       33.35       22.29     11.67 o 
   3  17  18        8.37        0.71     10.41 o 
   1   1  19      387.86      364.59      9.30 o 
   2   1  19        9.45        5.49      3.63 o 
   3   1  19     1489.34     1601.11     20.88 o 
   4   1  19       84.90       86.56      7.40 o 
   5   1  19        8.79        9.22      7.08 o 
   6   1  19      132.71      167.65     13.03 o 
   7   1  19       29.07       32.44      8.99 o 
   8   1  19      479.40      487.16     21.57 o 
   9   1  19        6.64        4.34      9.65 o 
  10   1  19        2.49        4.74      9.92 o 
   0   2  19      133.22      166.84     10.16 o 
   1   2  19     1903.44     1903.16     21.18 o 
   2   2  19        0.80        1.10      4.12 o 
   3   2  19        7.57        5.64      4.29 o 
   4   2  19      104.71      116.48      7.70 o 
   5   2  19      332.66      361.10     13.68 o 
   6   2  19      107.86      108.70     11.33 o 
   7   2  19      321.51      293.79     16.57 o 
   8   2  19      184.67      183.24     14.68 o 
   9   2  19       19.40       41.47     10.89 o 
  10   2  19       29.51       32.03     11.54 o 
   1   3  19        2.22        2.76      4.37 o 
   2   3  19      177.36      189.29      8.22 o 
   3   3  19      114.44      115.07      6.91 o 
   4   3  19      120.80      139.51      9.06 o 
   5   3  19       47.45       58.58      9.80 o 
   6   3  19       12.93       22.03      8.54 o 
   7   3  19      589.56      551.75     21.57 o 
   8   3  19       53.67       63.89     11.93 o 
   9   3  19        4.43        9.48      9.65 o 
  10   3  19       44.75       49.74     12.12 o 
   0   4  19      336.29      281.22     13.48 o 
   1   4  19      316.17      294.97     10.07 o 
   2   4  19       42.95       64.66      6.05 o 
   3   4  19       85.68      115.16      7.95 o 
   4   4  19      158.27      146.37      8.53 o 
   5   4  19        0.17        2.37      4.87 o 
   6   4  19        3.36        5.78      6.35 o 
   7   4  19       47.54       51.51      9.34 o 
   8   4  19       45.77       45.78     10.41 o 
   9   4  19       19.07       14.89      9.70 o 
  10   4  19        0.20       -3.79      9.92 o 
   1   5  19      181.22      197.50      9.13 o 
   2   5  19        8.77        9.34      4.81 o 
   3   5  19      218.44      244.13     10.82 o 
   4   5  19        2.01       -1.49      4.85 o 
   5   5  19      169.12      172.62      9.98 o 
   6   5  19       46.44       54.93      7.24 o 
   7   5  19        3.80       -6.70      7.35 o 
   8   5  19        5.38       -5.76      8.02 o 
   9   5  19       13.50       23.76     10.54 o 
  10   5  19       15.73       20.96     10.89 o 
   0   6  19      276.48      264.47     22.37 o 
   1   6  19       47.89       51.04      6.83 o 
   2   6  19      273.99      293.68     12.14 o 
   3   6  19       57.75       82.23      7.24 o 
   4   6  19       40.98       41.51      6.41 o 
   5   6  19       26.33       27.40      6.51 o 
   6   6  19      224.15      219.07     12.34 o 
   7   6  19      107.79       97.20     10.52 o 
   8   6  19       81.33       76.22     12.24 o 
   9   6  19        0.14       10.03      9.92 o 
   1   7  19      308.85      332.32     16.33 o 
   2   7  19       51.59       73.10      8.02 o 
   3   7  19       99.16       98.55      8.66 o 
   4   7  19        0.10        2.15      5.47 o 
   5   7  19        8.16        5.75      6.01 o 
   6   7  19       20.68       20.11      7.87 o 
   7   7  19       19.51       16.70      6.87 o 
   8   7  19       19.55       18.43      8.71 o 
   9   7  19       60.96       68.48     10.95 o 
   0   8  19      421.69      546.44     25.94 o 
   1   8  19       66.70       71.25      8.74 o 
   2   8  19        0.12       -2.13      7.67 o 
   3   8  19       53.04       49.00      7.63 o 
   4   8  19       31.29       29.75      7.40 o 
   5   8  19        9.54        6.47      6.49 o 
   6   8  19        5.02        2.09      6.27 o 
   7   8  19        0.01       -6.68      6.87 o 
   8   8  19      247.64      249.45     15.59 o 
   9   8  19       60.62       83.64     11.79 o 
   1   9  19     1548.92     1446.73     26.77 o 
   2   9  19     1288.37     1267.19     25.33 o 
   3   9  19      168.12      127.89     12.83 o 
   4   9  19       86.47       78.44      8.85 o 
   5   9  19       10.51        7.25      6.35 o 
   6   9  19      116.66      118.17      9.98 o 
   7   9  19       40.57       40.75      8.10 o 
   8   9  19       20.19        5.14      7.95 o 
   0  10  19     1840.63     1785.87     59.74 o 
   1  10  19      565.53      569.28     20.38 o 
   2  10  19       51.13       63.48      8.90 o 
   3  10  19        9.65        9.22      7.35 o 
   4  10  19        3.43        6.91      8.02 o 
   5  10  19      127.81      103.25     10.12 o 
   6  10  19        0.78        1.52      7.31 o 
   7  10  19       33.91       27.19      8.10 o 
   8  10  19       68.79       66.45     10.39 o 
   1  11  19      111.53       89.57     11.20 o 
   2  11  19        7.73       -0.46      9.65 o 
   3  11  19       31.06       16.50      7.82 o 
   4  11  19        0.01       -7.18      7.15 o 
   5  11  19        9.76       13.12      7.87 o 
   6  11  19        0.25        9.22      7.84 o 
   7  11  19        1.59        2.78      7.65 o 
   8  11  19       16.08       21.13      9.52 o 
   0  12  19       22.35       30.72     13.30 o 
   1  12  19      672.23      628.05     27.06 o 
   2  12  19        1.51       -3.01      7.00 o 
   3  12  19        0.91        2.47      8.93 o 
   4  12  19       83.20       76.94     10.45 o 
   5  12  19        9.63        4.05      9.17 o 
   6  12  19       51.38       49.83      9.06 o 
   7  12  19       57.85       52.80     10.00 o 
   1  13  19       54.51       69.73     10.89 o 
   2  13  19       14.86        4.33      7.35 o 
   3  13  19       15.75        0.33      8.02 o 
   4  13  19       52.99       36.01      9.58 o 
   5  13  19        9.23        2.20      8.74 o 
   6  13  19        0.37       -0.34      8.90 o 
   0  14  19       61.51       56.16     14.91 o 
   1  14  19       26.01       31.60      9.65 o 
   2  14  19       72.29       55.79     10.39 o 
   3  14  19        8.69        8.86     10.99 o 
   4  14  19        0.73       -8.77      7.82 o 
   5  14  19        0.00        0.00      8.08 o 
   6  14  19        1.37        2.67     10.02 o 
   1  15  19        9.47       15.15      9.21 o 
   2  15  19        3.20       -1.42      8.63 o 
   3  15  19       15.58        9.70      8.82 o 
   4  15  19        1.90        0.54      8.55 o 
   5  15  19        8.05      -11.66      8.74 o 
   0  16  19       16.03       22.23     14.04 o 
   1  16  19       10.48       -5.00      9.65 o 
   2  16  19        1.46       -1.43      9.44 o 
   3  16  19        0.51       -6.10      9.92 o 
   1  17  19        5.67       15.36     11.29 o 
   0   0  20      372.65      333.68     19.39 o 
   1   0  20       53.58       45.17      8.11 o 
   2   0  20      727.51      799.82     20.02 o 
   3   0  20        0.48       13.82      8.43 o 
   4   0  20       26.26       30.56      9.66 o 
   5   0  20      439.68      412.46     46.14 o 
   6   0  20        7.72        5.92     11.34 o 
   7   0  20      255.58      238.27     24.20 o 
   8   0  20      135.13       94.77     17.59 o 
   9   0  20        5.96       28.51     17.17 o 
  10   0  20       89.59      117.32     24.48 o 
   1   1  20       14.51       14.13      4.23 o 
   2   1  20       65.50       83.28      6.44 o 
   3   1  20       12.31       12.38      5.13 o 
   4   1  20      319.16      288.06     16.25 o 
   5   1  20        1.64        6.73      7.49 o 
   6   1  20     1087.31     1141.76     29.54 o 
   7   1  20       24.05       23.96     10.10 o 
   8   1  20      205.09      214.45     18.17 o 
   9   1  20        9.39        1.76      9.92 o 
  10   1  20       42.83       41.81     11.54 o 
   0   2  20     1048.32     1176.63     22.15 o 
   1   2  20      169.56      173.86      8.43 o 
   2   2  20       98.01       91.88      6.74 o 
   3   2  20       62.84       52.68      5.69 o 
   4   2  20      126.81      119.33      8.66 o 
   5   2  20      277.00      259.63     16.72 o 
   6   2  20       45.16       41.09      8.99 o 
   7   2  20       47.03       58.12     10.89 o 
   8   2  20     1772.21     1819.57     36.92 o 
   9   2  20       74.51      104.47     17.17 o 
  10   2  20       52.71       44.32     11.92 o 
   1   3  20        5.56        4.24      4.58 o 
   2   3  20       24.20       35.42      5.61 o 
   3   3  20      165.48      153.93      8.80 o 
   4   3  20       21.68       16.05      5.16 o 
   5   3  20      191.06      204.35     11.48 o 
   6   3  20        0.80        3.81      7.28 o 
   7   3  20        2.93        1.71      8.31 o 
   8   3  20      213.58      211.99     16.49 o 
   9   3  20        2.39        2.30      9.41 o 
   0   4  20      491.72      463.21     19.95 o 
   1   4  20      156.16      179.22     16.45 o 
   2   4  20       41.39       43.83      5.83 o 
   3   4  20       77.44       79.07      7.35 o 
   4   4  20      128.10      125.02      8.36 o 
   5   4  20       21.14       12.26      6.53 o 
   6   4  20      129.07      150.37     13.27 o 
   7   4  20       48.79       38.48     12.81 o 
   8   4  20       28.90       20.45      9.21 o 
   9   4  20       66.89       75.64     12.32 o 
   1   5  20       74.19       73.53      7.40 o 
   2   5  20       14.61        9.39      5.96 o 
   3   5  20      584.56      617.50     14.75 o 
   4   5  20       52.95       60.80      7.05 o 
   5   5  20       77.49       89.70      7.84 o 
   6   5  20       56.94       69.76      8.50 o 
   7   5  20       73.21       75.46     10.14 o 
   8   5  20       14.18        2.30      9.41 o 
   9   5  20       18.36       18.29     10.22 o 
   0   6  20      531.45      483.16     26.60 o 
   1   6  20      251.13      289.99     12.23 o 
   2   6  20       24.88       31.40      6.83 o 
   3   6  20      107.15      132.57      9.52 o 
   4   6  20       19.29       16.68      6.55 o 
   5   6  20      145.99      156.73      9.81 o 
   6   6  20        2.48        5.28      6.01 o 
   7   6  20        5.31       -0.61      8.08 o 
   8   6  20       62.73       59.24     10.14 o 
   9   6  20      247.61      294.21     26.44 o 
   1   7  20      132.94      139.27     11.20 o 
   2   7  20       36.67       53.70      8.38 o 
   3   7  20      263.20      272.46     13.05 o 
   4   7  20       69.57       66.34      8.31 o 
   5   7  20       42.68       47.03      7.81 o 
   6   7  20       49.53       63.16      9.18 o 
   7   7  20       17.92       13.88      8.55 o 
   8   7  20        0.00       -9.98      8.64 o 
   9   7  20       48.01       49.38     11.64 o 
   0   8  20     8294.35     8274.87    117.18 o 
   1   8  20      161.41      191.13     12.08 o 
   2   8  20       50.98       28.57      8.08 o 
   3   8  20        2.78       -5.86      6.61 o 
   4   8  20       22.81        9.29      6.35 o 
   5   8  20        0.14       -4.61      6.52 o 
   6   8  20        6.66       -7.18      6.35 o 
   7   8  20       45.48       31.44      7.70 o 
   8   8  20       13.06       17.01      9.34 o 
   1   9  20        2.53       -2.16      7.57 o 
   2   9  20       14.42       19.13      7.35 o 
   3   9  20      203.69      177.52     12.08 o 
   4   9  20       99.19      106.23      9.57 o 
   5   9  20      135.05      137.26     10.92 o 
   6   9  20      259.07      212.20     13.71 o 
   7   9  20       19.30       32.95      7.95 o 
   8   9  20       30.95       26.43      9.58 o 
   0  10  20     4894.08     4553.86     85.99 o 
   1  10  20      551.53      522.81     20.61 o 
   2  10  20        5.59        4.19      7.35 o 
   3  10  20       23.94       26.57      8.27 o 
   4  10  20        9.38        5.31      7.35 o 
   5  10  20        9.53       16.50      7.82 o 
   6  10  20       21.77       25.15      7.90 o 
   7  10  20       76.99       74.87     12.52 o 
   8  10  20        4.67        4.24      8.37 o 
   1  11  20        9.52        2.76      7.09 o 
   2  11  20        0.04       -4.61      7.35 o 
   3  11  20        1.84       -0.66      6.97 o 
   4  11  20       73.18       38.67      9.15 o 
   5  11  20        8.53       -6.39      7.82 o 
   6  11  20      415.88      355.58     16.59 o 
   7  11  20       33.48       35.29      9.19 o 
   0  12  20       93.87       86.97     26.20 o 
   1  12  20       63.85       63.47     10.89 o 
   2  12  20        0.41       -9.66      6.44 o 
   3  12  20       56.90       65.25     10.44 o 
   4  12  20        1.18        4.25      8.63 o 
   5  12  20       32.43       28.95      9.34 o 
   6  12  20       33.11       46.13     10.20 o 
   7  12  20       41.72       42.80      9.83 o 
   1  13  20        0.61        7.85      8.31 o 
   2  13  20       19.90       23.56      8.78 o 
   3  13  20        3.29       -2.23      7.82 o 
   4  13  20       81.97       83.59     12.71 o 
   5  13  20       46.93       44.67     10.14 o 
   6  13  20       21.26        0.61      8.74 o 
   0  14  20      375.49      385.91     33.40 o 
   1  14  20        6.31        5.85      8.63 o 
   2  14  20        7.42        3.13      8.99 o 
   3  14  20       63.57       41.70     10.02 o 
   4  14  20        4.89       -4.61      9.41 o 
   5  14  20        9.82        3.89      8.58 o 
   1  15  20        2.41       23.60     10.22 o 
   2  15  20       25.78       11.06      9.65 o 
   3  15  20       11.32        6.83      8.94 o 
   4  15  20        2.38       -3.96      8.55 o 
   0  16  20       91.52       80.75     17.59 o 
   1  16  20       50.61       65.78     12.12 o 
   2  16  20       92.67      108.85     17.60 o 
   1   1  21        1.18        6.26      4.50 o 
   2   1  21       20.67       11.85      4.95 o 
   3   1  21     1078.04     1035.07     19.81 o 
   4   1  21      151.25      155.06     10.87 o 
   5   1  21       41.23       30.89      8.31 o 
   6   1  21       41.29       47.39      9.65 o 
   7   1  21       48.80       28.29      9.44 o 
   8   1  21      200.21      217.41     19.23 o 
   9   1  21      189.80      190.46     15.91 o 
   0   2  21      101.44      139.29     12.33 o 
   1   2  21       45.17       44.59      5.42 o 
   2   2  21        0.85        4.15      4.37 o 
   3   2  21      255.50      265.82     11.77 o 
   4   2  21      106.82      118.05      9.85 o 
   5   2  21      282.40      313.91     18.89 o 
   6   2  21       19.50        5.09      7.72 o 
   7   2  21      210.83      186.11     14.93 o 
   8   2  21      199.81      213.31     17.66 o 
   9   2  21       72.90       64.02     12.44 o 
   1   3  21      267.21      280.69     11.75 o 
   2   3  21      781.15      819.38     15.51 o 
   3   3  21       82.38       74.41      7.35 o 
   4   3  21       63.73       59.24      8.38 o 
   5   3  21        3.42       11.73      7.35 o 
   6   3  21       29.67       10.41      8.31 o 
   7   3  21      229.18      242.56     16.73 o 
   8   3  21      213.56      240.26     21.05 o 
   9   3  21        0.23       -3.16      9.21 o 
   0   4  21      205.98      261.61     16.13 o 
   1   4  21      205.22      187.95     10.30 o 
   2   4  21      211.03      206.83      9.25 o 
   3   4  21       53.79       40.72      6.41 o 
   4   4  21       26.44       32.14      6.55 o 
   5   4  21       31.16       38.33      7.16 o 
   6   4  21      112.93      127.70     12.44 o 
   7   4  21       16.62       23.04      9.41 o 
   8   4  21        0.97        9.74      9.65 o 
   9   4  21        9.74       21.95      9.92 o 
   1   5  21      260.85      304.77     13.13 o 
   2   5  21      172.91      154.53     10.25 o 
   3   5  21        9.17        6.99      5.67 o 
   4   5  21       92.60       88.86      7.95 o 
   5   5  21        9.86        2.72      6.35 o 
   6   5  21       31.01       25.26      8.38 o 
   7   5  21       10.11       17.25      9.65 o 
   8   5  21        2.11      -12.46      8.31 o 
   9   5  21       16.84       17.69     10.89 o 
   0   6  21      195.31      238.19     19.39 o 
   1   6  21       21.32       21.45      9.65 o 
   2   6  21       12.75       23.18      7.57 o 
   3   6  21      143.14      156.90     13.30 o 
   4   6  21        0.01        0.07      6.01 o 
   5   6  21      139.83      125.75      9.65 o 
   6   6  21        5.11       10.25      6.64 o 
   7   6  21        3.44        0.15      7.82 o 
   8   6  21      185.13      194.38     18.55 o 
   9   6  21        0.01        1.26     10.22 o 
   1   7  21      156.09      160.85     11.61 o 
   2   7  21      284.80      327.20     15.11 o 
   3   7  21       12.80       16.34      7.35 o 
   4   7  21      388.61      333.89     21.97 o 
   5   7  21        0.05        0.67      6.70 o 
   6   7  21      186.19      187.04     11.36 o 
   7   7  21        5.91        8.53      8.24 o 
   8   7  21        7.40        0.18      8.99 o 
   0   8  21      177.15      219.53     17.16 o 
   1   8  21        3.67       17.24      8.40 o 
   2   8  21       30.04       20.08      8.89 o 
   3   8  21       13.64       29.13      7.82 o 
   4   8  21        3.36        4.24      6.83 o 
   5   8  21       14.12        5.11      8.49 o 
   6   8  21       68.78       57.00      9.52 o 
   7   8  21       34.88       27.59      8.74 o 
   8   8  21        0.39      -12.59      8.90 o 
   1   9  21      603.61      588.40     25.18 o 
   2   9  21       79.62       63.58      9.58 o 
   3   9  21       17.81       14.71      7.82 o 
   4   9  21       82.17       72.07     10.14 o 
   5   9  21       20.98       31.59      8.02 o 
   6   9  21        1.93        9.62      7.63 o 
   7   9  21       72.08       75.31     12.89 o 
   8   9  21        0.10        0.36      9.58 o 
   0  10  21      210.16      233.28     21.28 o 
   1  10  21      160.52      133.18     12.44 o 
   2  10  21        1.50       -7.49      6.94 o 
   3  10  21        1.54      -10.45      6.97 o 
   4  10  21       69.18       62.90      9.74 o 
   5  10  21      108.73       97.91     11.34 o 
   6  10  21        2.55       -8.42      8.38 o 
   7  10  21       44.78       30.86      9.06 o 
   1  11  21       23.36       24.27      8.08 o 
   2  11  21       51.94       27.01      8.38 o 
   3  11  21        5.49        9.07      7.82 o 
   4  11  21       10.80        6.18      8.24 o 
   5  11  21       73.69       37.33      9.34 o 
   6  11  21       63.97       58.36     11.29 o 
   7  11  21       13.44       25.93      9.06 o 
   0  12  21      284.89      308.88     25.62 o 
   1  12  21        1.45        0.34      8.31 o 
   2  12  21        0.06       -3.74      7.57 o 
   3  12  21       19.71        5.68      8.08 o 
   4  12  21       38.67       29.89      8.90 o 
   5  12  21       38.74       34.35     10.22 o 
   6  12  21        7.71       10.14      9.11 o 
   1  13  21       83.68      117.91     14.77 o 
   2  13  21        5.42      -11.72      7.82 o 
   3  13  21        5.82       -4.76      8.08 o 
   4  13  21        1.04       -5.38      8.08 o 
   5  13  21        0.48        3.07      9.41 o 
   0  14  21       14.38        7.09     13.53 o 
   1  14  21      336.64      365.73     19.50 o 
   2  14  21        7.53       17.48      9.92 o 
   3  14  21        2.51       -7.75      8.24 o 
   4  14  21        3.78       -2.81      8.90 o 
   1  15  21       11.16        9.08      9.92 o 
   2  15  21       13.80       12.87      9.96 o 
   3  15  21       96.58      115.65     13.76 o 
   0   0  22      104.80      101.79     13.30 o 
   1   0  22      402.04      437.96     17.55 o 
   2   0  22      402.31      337.27     38.98 o 
   3   0  22        6.01       -1.77      8.43 o 
   4   0  22       74.23       80.97     20.17 o 
   5   0  22        1.81       -3.69     10.64 o 
   6   0  22      176.16      191.74     20.95 o 
   7   0  22        1.23        1.87     12.77 o 
   8   0  22      421.91      430.96     30.07 o 
   9   0  22       89.33       85.65     20.19 o 
   1   1  22        1.34       -4.49      4.47 o 
   2   1  22        0.31        2.53      5.30 o 
   3   1  22      628.36      656.77     16.23 o 
   4   1  22       52.00       38.17      7.57 o 
   5   1  22      154.56      126.73     12.44 o 
   6   1  22       31.50       21.34     12.71 o 
   7   1  22        0.71       -7.00      8.31 o 
   8   1  22      173.27      168.54     14.93 o 
   9   1  22      174.41      183.04     18.55 o 
   0   2  22        2.64       -1.84      7.45 o 
   1   2  22       33.38       34.75      6.30 o 
   2   2  22       26.46       30.83      5.71 o 
   3   2  22      547.89      607.33     15.78 o 
   4   2  22       22.61       15.11      6.94 o 
   5   2  22        7.13       10.47      7.28 o 
   6   2  22        0.00       -7.71      7.28 o 
   7   2  22       37.31       28.48     10.22 o 
   8   2  22      104.29      113.18     13.71 o 
   9   2  22      133.51      138.76     18.47 o 
   1   3  22       34.02       20.67      8.28 o 
   2   3  22      362.91      372.56     16.89 o 
   3   3  22       20.00       38.40      6.55 o 
   4   3  22       92.09       86.76      9.34 o 
   5   3  22       38.56       34.80      8.82 o 
   6   3  22      111.34      130.85     18.82 o 
   7   3  22       11.93       20.67      9.65 o 
   8   3  22      125.60      168.92     14.68 o 
   9   3  22       29.64       11.00     10.89 o 
   0   4  22       56.69       47.61     10.18 o 
   1   4  22      635.23      644.68     18.07 o 
   2   4  22       20.80       16.19      6.67 o 
   3   4  22       39.13       29.36      6.41 o 
   4   4  22        0.01        1.84      6.36 o 
   5   4  22       90.16       87.63      9.85 o 
   6   4  22       12.39       14.01      8.99 o 
   7   4  22        0.27       -8.72      8.02 o 
   8   4  22        0.00        4.48      9.44 o 
   9   4  22       13.51        9.53     10.75 o 
   1   5  22        6.45       -0.15      6.08 o 
   2   5  22      289.96      326.31     15.04 o 
   3   5  22       59.86       78.80      8.31 o 
   4   5  22      187.90      182.71     10.47 o 
   5   5  22      162.09      170.03     17.20 o 
   6   5  22      292.21      303.59     16.83 o 
   7   5  22       42.40       44.29     10.89 o 
   8   5  22        2.58        1.54      9.41 o 
   0   6  22      963.06      964.38     51.37 o 
   1   6  22       32.61       35.97      7.20 o 
   2   6  22      104.84       98.57     10.85 o 
   3   6  22        0.14       -8.01      6.30 o 
   4   6  22       91.23       84.87      9.06 o 
   5   6  22      114.35      111.09     10.12 o 
   6   6  22        1.60       -2.51      7.35 o 
   7   6  22      100.23      106.03     12.44 o 
   8   6  22       46.67       39.83     10.75 o 
   1   7  22      304.05      307.54     14.85 o 
   2   7  22       13.61       11.52      7.15 o 
   3   7  22      125.48      118.20     12.45 o 
   4   7  22      202.30      191.24     11.94 o 
   5   7  22       18.55        9.34      7.01 o 
   6   7  22        2.18       11.15      7.82 o 
   7   7  22        4.16       -8.17      7.82 o 
   8   7  22       21.50       17.28     10.54 o 
   0   8  22     1971.79     1998.32     43.16 o 
   1   8  22       84.77      103.33     10.95 o 
   2   8  22        6.87        7.40      7.35 o 
   3   8  22       15.61       13.10      8.64 o 
   4   8  22        9.17        4.47      7.80 o 
   5   8  22      222.81      213.04     12.88 o 
   6   8  22        5.00        2.85      7.63 o 
   7   8  22        0.08        0.50      9.21 o 
   1   9  22        7.20        8.64      7.57 o 
   2   9  22       38.05       36.23      8.38 o 
   3   9  22      202.18      158.91     12.08 o 
   4   9  22       21.70       11.52      8.08 o 
   5   9  22       28.29       19.41      8.55 o 
   6   9  22       96.20      118.89     10.99 o 
   7   9  22        1.29        5.13      9.65 o 
   0  10  22       39.66       29.18     13.30 o 
   1  10  22        8.12       -1.82      6.05 o 
   2  10  22       22.52        4.90      7.82 o 
   3  10  22       12.79       -5.47      7.57 o 
   4  10  22       14.39        2.88      7.57 o 
   5  10  22      199.73      144.27     12.89 o 
   6  10  22        4.70        1.94      8.24 o 
   7  10  22        3.47       10.75      8.66 o 
   1  11  22       43.95       52.41     10.54 o 
   2  11  22      190.87      178.49     13.10 o 
   3  11  22       48.56       47.69      9.11 o 
   4  11  22       38.06       40.55      9.11 o 
   5  11  22        0.07        3.02      8.38 o 
   6  11  22       21.42       12.83      9.31 o 
   0  12  22      207.17      188.74     20.27 o 
   1  12  22       70.66       67.06     11.29 o 
   2  12  22        4.09       -3.12      7.82 o 
   3  12  22        0.50        4.89      7.32 o 
   4  12  22       25.57        0.10      8.11 o 
   5  12  22       66.02       49.90     10.87 o 
   1  13  22        1.82        2.50      9.65 o 
   2  13  22       34.86       27.07     10.54 o 
   3  13  22       40.51       26.94     12.05 o 
   4  13  22        5.46       -2.63      8.71 o 
   0  14  22      204.10      230.57     23.94 o 
   1  14  22       23.60       25.34     10.54 o 
   2  14  22       23.09       36.86     10.89 o 
   3  14  22        7.83       12.72      9.88 o 
   1  15  22        6.53        7.49     10.54 o 
   1   1  23        5.29        7.77      4.95 o 
   2   1  23      133.32      118.94      8.80 o 
   3   1  23      112.70      102.97     12.00 o 
   4   1  23       93.70      125.41     11.13 o 
   5   1  23      123.16      109.20     11.13 o 
   6   1  23       61.60       59.51     13.68 o 
   7   1  23       42.53       40.83     10.89 o 
   8   1  23      549.10      570.15     24.38 o 
   0   2  23       40.74       35.16      9.80 o 
   1   2  23      121.03      133.64      8.61 o 
   2   2  23        0.42       -1.58      5.13 o 
   3   2  23      136.89      160.35     11.18 o 
   4   2  23      220.79      217.93     12.73 o 
   5   2  23        3.30       -0.68      8.31 o 
   6   2  23      285.66      263.67     16.83 o 
   7   2  23        0.32       -1.25      9.27 o 
   8   2  23        6.11        8.98     11.13 o 
   1   3  23       41.51       33.30      7.84 o 
   2   3  23        0.65        0.86      5.13 o 
   3   3  23       44.67       27.77      9.36 o 
   4   3  23       96.54      115.89     11.68 o 
   5   3  23        3.87       -3.78      8.02 o 
   6   3  23      225.45      243.73     15.91 o 
   7   3  23       28.82       44.74     11.68 o 
   8   3  23       91.76      115.44     13.71 o 
   0   4  23      539.09      605.38     23.28 o 
   1   4  23      400.93      414.16     15.02 o 
   2   4  23        0.02       -2.80      6.30 o 
   3   4  23       28.17       36.47      7.40 o 
   4   4  23        0.98        0.26      6.35 o 
   5   4  23       59.54       59.34     10.22 o 
   6   4  23       75.68       82.73     13.39 o 
   7   4  23        0.33       -6.91      8.63 o 
   8   4  23       29.13       38.64     10.89 o 
   1   5  23      172.37      177.44     10.92 o 
   2   5  23       61.14       42.26      8.38 o 
   3   5  23       86.92       74.22      9.34 o 
   4   5  23       59.17       61.94      9.49 o 
   5   5  23       22.17       14.27      7.82 o 
   6   5  23      231.01      229.66     19.23 o 
   7   5  23       31.26       24.16     10.22 o 
   8   5  23        0.61       -6.32      9.65 o 
   0   6  23      392.33      401.15     29.39 o 
   1   6  23       32.28       46.70      9.51 o 
   2   6  23        0.29       -5.03      6.61 o 
   3   6  23      133.45      133.55     11.10 o 
   4   6  23       32.09       35.52      8.04 o 
   5   6  23      300.83      261.33     14.37 o 
   6   6  23       77.08       84.03     12.12 o 
   7   6  23       31.90       35.33     10.22 o 
   8   6  23        3.65        1.90      9.92 o 
   1   7  23      673.53      696.14     26.58 o 
   2   7  23      106.60       95.33     10.14 o 
   3   7  23      275.33      258.04     14.54 o 
   4   7  23       22.47        4.76      9.13 o 
   5   7  23      208.08      231.64     14.27 o 
   6   7  23       93.42       82.31     13.60 o 
   7   7  23       43.57       43.64     12.71 o 
   0   8  23      351.00      400.05     26.60 o 
   1   8  23      317.29      356.63     24.62 o 
   2   8  23        0.97        2.30      7.57 o 
   3   8  23        1.72       -1.41      7.12 o 
   4   8  23       14.90       10.37      8.24 o 
   5   8  23       44.38       55.45      9.74 o 
   6   8  23        2.28       -0.66      7.96 o 
   7   8  23        5.07        3.39      9.92 o 
   1   9  23        0.11        1.47      7.70 o 
   2   9  23        0.01      -10.05      7.35 o 
   3   9  23        1.06       -4.19      7.35 o 
   4   9  23       20.37        6.18      7.96 o 
   5   9  23       50.49       48.19      9.85 o 
   6   9  23       44.93       33.87      9.85 o 
   0  10  23       95.30       58.82     14.04 o 
   1  10  23      128.31      141.63     13.29 o 
   2  10  23       28.25       18.54      8.24 o 
   3  10  23        0.58       -1.95      7.35 o 
   4  10  23       31.92       17.64      8.38 o 
   5  10  23        4.89        0.95      8.38 o 
   6  10  23       19.38        1.96      9.11 o 
   1  11  23        2.81        3.84      9.41 o 
   2  11  23       45.35       42.80      9.58 o 
   3  11  23       11.67       -2.45      7.57 o 
   4  11  23       13.97        9.79      8.24 o 
   5  11  23        2.80       -8.45      8.08 o 
   0  12  23       81.68       76.03     16.72 o 
   1  12  23       82.17       81.62     12.12 o 
   2  12  23        0.00        5.38      9.41 o 
   3  12  23       20.06        3.74      8.55 o 
   4  12  23       11.21        8.06      9.11 o 
   1  13  23        7.86        5.14      9.70 o 
   2  13  23       42.05       49.14     11.13 o 
   3  13  23        0.43       -4.83      8.90 o 
   0  14  23       23.71       13.28     14.04 o 
   1  14  23        6.62        1.08      9.92 o 
   2  14  23       75.06       85.86     13.03 o 
   0   0  24        4.76       59.90     23.04 o 
   1   0  24        7.71        6.91      9.22 o 
   2   0  24       10.52        9.22      8.43 o 
   3   0  24       32.81       18.43      9.22 o 
   4   0  24       18.29        4.61     11.34 o 
   5   0  24      150.53      126.93     17.59 o 
   6   0  24      195.29      181.65     21.28 o 
   7   0  24      354.47      374.55     28.29 o 
   8   0  24        0.40        5.47     15.00 o 
   1   1  24        9.80       10.05      6.61 o 
   2   1  24       26.94       20.55      6.35 o 
   3   1  24      121.09      103.91     15.47 o 
   4   1  24      141.74      142.40     13.05 o 
   5   1  24        0.42       -4.61      7.52 o 
   6   1  24        1.41       -2.84      8.63 o 
   7   1  24       97.84      107.11     13.71 o 
   8   1  24      117.84      124.57     14.28 o 
   0   2  24       16.74       19.16     10.64 o 
   1   2  24       26.46       32.37      6.75 o 
   2   2  24        4.85        8.38      6.61 o 
   3   2  24       81.95       75.97      9.11 o 
   4   2  24        0.22       -5.18      6.87 o 
   5   2  24       18.11       -6.42      8.02 o 
   6   2  24        0.10      -15.06     10.46 o 
   7   2  24       14.00        8.40      9.92 o 
   8   2  24      228.16      230.80     17.09 o 
   1   3  24       26.02       17.59      5.65 o 
   2   3  24       30.11       26.49      8.02 o 
   3   3  24        9.36        5.20      7.72 o 
   4   3  24        0.02       -5.91      5.94 o 
   5   3  24       45.55       46.77     10.22 o 
   6   3  24       14.00       12.51      9.65 o 
   7   3  24       48.00       40.28     10.89 o 
   8   3  24       25.05       34.79     11.82 o 
   0   4  24        3.93       -2.30      9.22 o 
   1   4  24       23.08       29.14      7.01 o 
   2   4  24        3.02        9.76      7.15 o 
   3   4  24       83.14       80.56     10.54 o 
   4   4  24       17.41       31.33      9.62 o 
   5   4  24        1.96        0.71      8.63 o 
   6   4  24        1.09        6.91      9.41 o 
   7   4  24       14.78       21.17     10.54 o 
   8   4  24       36.50       37.85     12.71 o 
   1   5  24       50.19       73.98      9.11 o 
   2   5  24      991.54     1134.40     24.55 o 
   3   5  24      118.01      109.09     10.87 o 
   4   5  24      195.73      217.19     15.62 o 
   5   5  24       43.98       55.43     10.65 o 
   6   5  24       17.73       13.82      9.92 o 
   7   5  24       20.41       12.99     10.22 o 
   0   6  24      179.25      155.25     18.62 o 
   1   6  24       54.53       52.87      9.11 o 
   2   6  24       25.95       32.09      8.38 o 
   3   6  24       27.72       25.87      8.24 o 
   4   6  24       36.48       19.88      9.21 o 
   5   6  24      280.26      288.25     17.20 o 
   6   6  24        8.71       -4.19     10.56 o 
   7   6  24       35.36       44.20     15.45 o 
   1   7  24      186.04      157.77     14.04 o 
   2   7  24      272.46      260.54     14.78 o 
   3   7  24      111.34       85.08      9.85 o 
   4   7  24       87.89      104.49     11.10 o 
   5   7  24        2.51        0.71      8.63 o 
   6   7  24       17.01       14.97     14.63 o 
   7   7  24       10.28       25.26     11.40 o 
   0   8  24        8.24       24.39     14.04 o 
   1   8  24        5.81        7.06      8.98 o 
   2   8  24        3.29       -7.59      7.15 o 
   3   8  24        0.04       -2.16      7.57 o 
   4   8  24       19.26        8.95      8.24 o 
   5   8  24      160.86      175.13     14.93 o 
   6   8  24        4.87       13.43      9.65 o 
   1   9  24      150.92      137.67     12.29 o 
   2   9  24       72.03       57.10     10.26 o 
   3   9  24        0.14      -10.98      7.32 o 
   4   9  24        5.84       -4.16      7.82 o 
   5   9  24        0.16       -4.45      8.08 o 
   6   9  24        0.08        3.16      9.21 o 
   0  10  24        0.25        0.00     13.30 o 
   1  10  24       11.22       -5.97      8.31 o 
   2  10  24       57.49       61.11      9.91 o 
   3  10  24        0.75       -2.89      7.96 o 
   4  10  24       15.21       20.41      8.71 o 
   5  10  24       72.78       68.60     11.34 o 
   1  11  24        1.27        0.77      9.41 o 
   2  11  24        1.38       -1.75      8.38 o 
   3  11  24        4.90      -11.36      7.57 o 
   4  11  24        7.58       17.19      8.90 o 
   0  12  24      170.36      149.19     20.27 o 
   1  12  24        3.52        0.84     10.22 o 
   2  12  24        0.60       -3.19      8.63 o 
   3  12  24        4.57       -7.91      8.55 o 
   4  12  24        0.10        3.71      8.90 o 
   1  13  24      172.96      157.30     14.93 o 
   2  13  24       59.30       68.14     12.44 o 
   1   1  25        0.25        6.14      7.52 o 
   2   1  25       22.01       10.95      7.09 o 
   3   1  25      230.21      249.74     15.05 o 
   4   1  25        7.91        6.31      8.31 o 
   5   1  25       27.10       28.17      9.65 o 
   6   1  25       31.56       28.16     12.78 o 
   7   1  25      139.30      148.24     14.93 o 
   0   2  25       55.82       53.49     11.99 o 
   1   2  25      273.92      274.90     29.54 o 
   2   2  25       49.58       37.74      9.77 o 
   3   2  25        1.06       -5.41      7.28 o 
   4   2  25       81.24       94.74     11.98 o 
   5   2  25       18.85        9.04      8.63 o 
   6   2  25       14.15       10.35      9.21 o 
   7   2  25       51.37       58.73     13.22 o 
   1   3  25       62.03       80.49      9.58 o 
   2   3  25      104.67      111.43     13.08 o 
   3   3  25        6.27        4.80      8.56 o 
   4   3  25        1.56       -8.80      7.92 o 
   5   3  25       10.87       17.69      8.99 o 
   6   3  25      200.44      244.21     17.20 o 
   7   3  25        1.79       24.52     10.89 o 
   0   4  25        0.88       -3.46      9.22 o 
   1   4  25        3.86       14.77      6.67 o 
   2   4  25       16.86       20.48      8.31 o 
   3   4  25       75.36       83.23     12.36 o 
   4   4  25       45.09       60.64     10.76 o 
   5   4  25       19.20       28.60     10.63 o 
   6   4  25      117.84      142.00     13.71 o 
   7   4  25        1.23       -6.32      9.65 o 
   1   5  25        7.89        5.06      7.12 o 
   2   5  25       63.46       56.50      9.11 o 
   3   5  25        7.38       10.37      8.02 o 
   4   5  25       70.77       77.04     15.54 o 
   5   5  25       57.30       65.39     11.85 o 
   6   5  25        1.20       18.27     10.63 o 
   7   5  25        4.51        7.92     10.54 o 
   0   6  25     1604.30     1654.59     46.95 o 
   1   6  25       65.64       86.37     10.52 o 
   2   6  25       23.95       27.87      8.90 o 
   3   6  25        0.28        5.45      7.57 o 
   4   6  25        6.30      -11.58      7.72 o 
   5   6  25      120.15      116.01     14.24 o 
   6   6  25        9.69       18.11     10.63 o 
   1   7  25      199.47      234.37     14.20 o 
   2   7  25      414.98      404.56     19.13 o 
   3   7  25       41.46       21.26     11.72 o 
   4   7  25      182.85      196.23     14.68 o 
   5   7  25       61.21       73.77     17.05 o 
   6   7  25       48.73       44.10     13.12 o 
   0   8  25      753.01      816.20     35.41 o 
   1   8  25       12.64       14.27      8.90 o 
   2   8  25       38.18       58.65      9.74 o 
   3   8  25       12.83        7.22      8.08 o 
   4   8  25        2.76        3.02      8.38 o 
   5   8  25       39.46       50.93     13.74 o 
   6   8  25       56.59       54.95     14.31 o 
   1   9  25       28.63       25.83      9.44 o 
   2   9  25       34.88       18.81      9.38 o 
   3   9  25        1.28       -7.73      7.82 o 
   4   9  25       15.67        6.99      8.38 o 
   5   9  25        6.68        7.37      9.65 o 
   0  10  25        9.58       39.45     15.68 o 
   1  10  25       36.94       37.90     10.89 o 
   2  10  25        1.47       -6.24      7.82 o 
   3  10  25       18.54        1.08      8.08 o 
   4  10  25        2.07       -3.79      8.55 o 
   1  11  25       87.02       57.71     11.82 o 
   2  11  25       21.31       21.50     10.22 o 
   3  11  25        0.02      -11.83      8.24 o 
   0  12  25      231.67      206.10     23.94 o 
   1  12  25       19.80       26.91     11.13 o 
   2  12  25       46.17       72.30     12.12 o 
   0   0  26       44.93       50.68     23.04 o 
   1   0  26       23.67       22.01     14.39 o 
   2   0  26      125.98      129.01     18.46 o 
   3   0  26        0.00       16.66     12.21 o 
   4   0  26      164.92      197.19     25.20 o 
   5   0  26        1.23        4.61     13.30 o 
   6   0  26       14.08       -4.48     13.06 o 
   7   0  26        1.62        4.32     14.91 o 
   1   1  26        9.04       23.46      9.31 o 
   2   1  26        2.47      -11.50      7.67 o 
   3   1  26       41.34       34.93     10.87 o 
   4   1  26       16.08       20.73      9.41 o 
   5   1  26        8.67       23.17      9.44 o 
   6   1  26       12.41       10.80      9.65 o 
   7   1  26       48.02       71.00     12.12 o 
   0   2  26      109.51       97.78     29.95 o 
   1   2  26        1.39        6.42      8.02 o 
   2   2  26       14.93       18.43      9.31 o 
   3   2  26        0.27      -10.37      8.56 o 
   4   2  26       29.76       12.07     10.07 o 
   5   2  26        4.23       13.82      9.65 o 
   6   2  26       34.65       43.47     10.75 o 
   7   2  26       28.60       19.01     10.54 o 
   1   3  26      119.22      124.92     13.08 o 
   2   3  26       10.71       19.08      9.55 o 
   3   3  26      110.39      109.83     13.48 o 
   4   3  26      135.29      127.29     13.48 o 
   5   3  26        0.00        4.17      9.77 o 
   6   3  26       85.30       71.98     12.12 o 
   0   4  26      127.85      169.71     16.62 o 
   1   4  26        0.38       -7.24      6.97 o 
   2   4  26       97.80       99.22     12.71 o 
   3   4  26       35.46       38.32     11.66 o 
   4   4  26        5.29       17.97     14.63 o 
   5   4  26       20.34       19.42     11.00 o 
   6   4  26       13.70        6.09     11.00 o 
   1   5  26       47.41       29.33     10.65 o 
   2   5  26        1.63        6.83      8.31 o 
   3   5  26        7.64       27.65      9.77 o 
   4   5  26        0.00      -12.83      8.56 o 
   5   5  26        1.85       -7.32     10.79 o 
   6   5  26        1.19       -6.19     10.05 o 
   0   6  26      583.77      538.75     34.83 o 
   1   6  26       57.29       81.94     11.23 o 
   2   6  26        2.46        5.04      7.57 o 
   3   6  26       16.03       14.08      9.21 o 
   4   6  26        8.92       22.08     10.63 o 
   5   6  26        0.00       -8.13     10.79 o 
   6   6  26       22.59       23.70     13.12 o 
   1   7  26       18.78       21.02      8.90 o 
   2   7  26        1.49        4.31      7.82 o 
   3   7  26        2.06      -13.04      8.93 o 
   4   7  26       17.18       13.82      9.65 o 
   5   7  26       51.11       53.94     12.71 o 
   0   8  26      166.98      159.51     26.48 o 
   1   8  26       64.94       89.62     12.12 o 
   2   8  26       95.18       68.23     12.31 o 
   3   8  26       18.05       17.11      8.71 o 
   4   8  26        1.04       17.75      9.92 o 
   5   8  26        9.09       16.13     11.85 o 
   1   9  26        0.48       -6.32      9.65 o 
   2   9  26        0.11       -2.57      8.24 o 
   3   9  26        0.09       12.70      9.33 o 
   4   9  26        6.75       -7.47      8.38 o 
   0  10  26      351.51      351.29     27.41 o 
   1  10  26       24.21        0.19      9.21 o 
   2  10  26        0.94        8.27      9.92 o 
   3  10  26       20.51       24.57      9.76 o 
   1  11  26      115.45      118.37     14.33 o 
   2  11  26       22.18       22.63      9.92 o 
   1   1  27       66.04       76.26     15.30 o 
   2   1  27        1.22       -4.61      9.22 o 
   3   1  27       17.65       15.33      9.55 o 
   4   1  27        2.05        8.34      9.77 o 
   5   1  27       28.33       40.75     10.54 o 
   6   1  27        2.47       -1.90     10.30 o 
   0   2  27       79.72       94.79     19.55 o 
   1   2  27       42.09       31.33     10.30 o 
   2   2  27       18.72       28.57     10.30 o 
   3   2  27       11.51        0.00     11.52 o 
   4   2  27        2.04       -5.70      9.77 o 
   5   2  27        1.80        1.84     10.30 o 
   6   2  27       10.94        9.77     10.22 o 
   1   3  27       51.99       67.29     17.33 o 
   2   3  27        0.76      -12.82     10.30 o 
   3   3  27       32.68       28.47     12.36 o 
   4   3  27       88.85      101.94     17.29 o 
   5   3  27        7.27      -13.96      9.31 o 
   6   3  27        2.05      -11.25     10.05 o 
   0   4  27      633.57      808.38     28.17 o 
   1   4  27        0.38       -1.40      8.91 o 
   2   4  27      101.77      109.84     13.08 o 
   3   4  27        0.01        0.00      8.91 o 
   4   4  27        0.00      -11.52     10.18 o 
   5   4  27       25.35       14.62     11.99 o 
   1   5  27        0.17        1.01      7.57 o 
   2   5  27      219.14      234.10     17.22 o 
   3   5  27        0.06       -4.61      9.77 o 
   4   5  27       91.97       96.51     13.93 o 
   5   5  27       11.53        0.54     10.79 o 
   0   6  27      419.18      464.97     29.26 o 
   1   6  27       10.99       18.43      8.71 o 
   2   6  27       44.96       26.02      9.92 o 
   3   6  27        3.97       -8.78     11.94 o 
   4   6  27        1.18       -7.90      9.77 o 
   5   6  27        1.04        7.41     11.99 o 
   1   7  27      172.46      151.28     14.77 o 
   2   7  27        6.39       -6.01      8.11 o 
   3   7  27        5.19       19.35      9.65 o 
   4   7  27       60.21       65.62     13.08 o 
   0   8  27      151.83      162.04     25.88 o 
   1   8  27       48.02       37.77     11.13 o 
   2   8  27       17.24       13.48      9.11 o 
   3   8  27        6.52        5.26      9.44 o 
   4   8  27       16.89       16.41     10.54 o 
   1   9  27       97.61      121.15     13.56 o 
   2   9  27        1.98       -6.02      8.24 o 
   3   9  27       55.70       79.11     11.79 o 
   0  10  27       94.87       86.42     32.32 o 
   1  10  27        0.14        1.58     10.54 o 
   0   0  28        1.14       -9.22     18.43 o 
   1   0  28       17.19       27.65     16.29 o 
   2   0  28        3.16        9.22     23.04 o 
   3   0  28       91.52       73.72     27.65 o 
   4   0  28       10.46       16.34     17.70 o 
   5   0  28       46.07       64.51     16.72 o 
   1   1  28        0.48       -1.36     10.79 o 
   2   1  28        1.50      -17.80     11.87 o 
   3   1  28       15.62       12.20     14.04 o 
   4   1  28       17.60        6.34     11.35 o 
   5   1  28        4.16        8.26     10.63 o 
   0   2  28       30.44       29.95     16.29 o 
   1   2  28      147.08      139.87     18.62 o 
   2   2  28       17.00       -1.77     10.49 o 
   3   2  28       39.75       35.11     13.30 o 
   4   2  28        0.00      -16.18     10.79 o 
   5   2  28       42.23       23.86     11.67 o 
   1   3  28       32.49       48.05     13.12 o 
   2   3  28       22.50        5.53     10.30 o 
   3   3  28      113.54      103.62     15.44 o 
   4   3  28        2.46       17.59     12.51 o 
   5   3  28        3.38        9.22     12.07 o 
   0   4  28     1274.49     1628.08     58.65 o 
   1   4  28       10.70       12.03     10.35 o 
   2   4  28       76.32      104.58     19.49 o 
   3   4  28      108.69      103.99     13.77 o 
   4   4  28        9.24       12.22     11.99 o 
   1   5  28       90.91       72.97     12.15 o 
   2   5  28        8.22       -9.65     12.02 o 
   3   5  28       26.46       37.20     12.15 o 
   4   5  28       39.17       56.44     13.82 o 
   0   6  28       46.31       76.63     16.72 o 
   1   6  28      129.48      149.35     15.74 o 
   2   6  28       12.52       24.74     11.40 o 
   3   6  28        6.94        8.56     11.00 o 
   4   6  28        6.82       13.45     12.48 o 
   1   7  28        7.21       -6.14      9.41 o 
   2   7  28       33.14       55.49     11.54 o 
   3   7  28        7.76       -1.11     10.63 o 
   0   8  28        2.42        3.74     12.77 o 
   1   8  28        4.09       21.70     10.89 o 
   2   8  28       76.47       94.48     11.69 o 
   1   1  29        0.29       13.82     12.21 o 
   2   1  29       12.65       -4.61     23.04 o 
   3   1  29        0.82      -20.99     14.39 o 
   4   1  29       14.17        7.59     15.59 o 
   0   2  29       39.46       19.69     17.70 o 
   1   2  29       19.54        5.32     15.04 o 
   2   2  29       13.73        7.68     13.30 o 
   3   2  29       33.23       66.04     15.96 o 
   4   2  29        5.30       12.95     13.12 o 
   1   3  29        5.66       16.89     13.30 o 
   2   3  29        0.18       -5.42     10.79 o 
   3   3  29      142.68      167.12     18.21 o 
   4   3  29        1.20        5.61     11.99 o 
   0   4  29      495.10      456.16     55.29 o 
   1   4  29        9.07       18.70     14.04 o 
   2   4  29        0.85       -9.22     10.05 o 
   3   4  29       28.66       17.80     12.51 o 
   1   5  29      218.59      246.24     18.41 o 
   2   5  29        0.04       -4.61     10.30 o 
   3   5  29       24.68       12.84     11.00 o 
   0   6  29       34.91       24.24     16.01 o 
   1   6  29        4.95       12.15     12.51 o 
   2   6  29       25.67       18.43     11.98 o 
   1   7  29       18.99       17.01     11.85 o 
   0   0  30       18.03      -18.43     23.04 o 
   1   0  30      260.69      370.18     34.09 o 
   2   0  30        1.41      -27.65     18.43 o 
   1   1  30        0.08       -1.54     13.30 o 
   2   1  30        0.35       -2.30     16.29 o 
   0   2  30       13.25       36.02     34.56 o 
   1   2  30       62.62       47.61     15.96 o 
   2   2  30        1.22       16.76     18.43 o 
   1   3  30        8.25        3.46     14.91 o 
   2   3  30       79.31       71.19     16.72 o 
   0   4  30        1.78       32.25     27.65 o 
   1   4  30        3.18      -15.36     13.30 o 
                                                 
